# Supplementary material for: Vimentin binds to G-quadruplex repeats found at telomeres and gene promoters
Source: Nucleic Acids Res. 2022 Jan 31;50(3):1370–81. doi: 10.1093/nar/gkab1274 (PMC8860586; doi:10.1093/nar/gkab1274)
Supplement: gkab1274_Supplemental_Files [file gkab1274_supplemental_files.zip]

Archive with 3 entries (3 files):
- Supplementary EX.xlsx
- SUPPLEMENTARY MATERIAL EXCEL FILE LEGENDS.docx
- Supplementary Material_revised_clean.pdf
