# Supplementary material for: Vimentin binds to G-quadruplex repeats found at telomeres and gene promoters
Source: Nucleic Acids Res. 2022 Jan 31;50(3):1370–81. doi: 10.1093/nar/gkab1274 (PMC8860586; doi:10.1093/nar/gkab1274)
Supplement: gkab1274_Supplemental_Files [file gkab1274_supplemental_files.zip › Supplementary EX.xlsx]

## Sheet: LC-MSE
Table S1. Proteins from pull-down assays identified by LC-MSE
The table reports the Protein Score obtained in the Mascot search and the significant matched peptides for the proteins identified in gel bands V, S2 and S1 (Table 1, main text).
Protein hits band V	--------------------------------------------------------
Peak list format	Micromass (.PKL)
Mascot version	2.7.0.5
Database	SwissProt
Database	1::contaminants 2::SwissProt
Fasta file	1::contaminants_20090624.fasta 2::SwissProt_2020_06.fasta
Total sequences	564234
Sequences after taxonomy filter	20657
Search Parameters	--------------------------------------------------------
Taxonomy filter	. . . . . . . . . . . . . . . . Homo sapiens (human)
Enzyme	Trypsin
Maximum Missed Cleavages	1
Fixed modifications	Carbamidomethyl (C)
Variable modifications	Oxidation (M)
Peptide Mass Tolerance	10
Peptide Mass Tolerance Units	ppm
Fragment Mass Tolerance	15
Fragment Mass Tolerance Units	ppm
Mass values	Monoisotopic
Instrument type	ESI-QUAD-TOF
Significance threshold	0.05
Use MudPIT protein scoring	1
					Peptides Significant				Peptide	Residue prior	Peptide	Variable
Gel band	UniProtKB AC	Protein name	Score	Mass (Da)	matches	Unique	Exp. Mass (Da)	Th.Mass (Da)	E value	to cleavage	Sequences	Modification
V	P08670	Vimentin OS=Homo sapiens OX=9606 GN=VIM PE=1 SV=4	746	53676	25	1	700.384	700.387	2e-05	R	SSVPGVR
						1	869.426	869.428	0.0032	R	FANYIDK
						1	871.403	871.404	0.023	R	SVSSSSYR
						1	904.423	904.425	0.0068	K	GTNESLER
						1	913.449	913.451	0.0034	R	SYVTTSTR
						1	931.459	931.461	0.00078	K	LLEGEESR
						1	1045.52	1045.52	0.0053	K	LQEEMLQR
						1	1059.52	1059.52	5.8e-05	R	QVDQLTNDK
						1	1075.5	1075.5	4.7e-06	R	DNLAEDIMR
						1	1087.52	1087.53	2.3e-08	R	QDVDNASLAR
						1	1092.52	1092.52	1e-07	K	FADLSEAANR
						1	1114.56	1114.56	0.0017	K	VELQELNDR
						1	1120.58	1120.58	4.2e-05	R	EYQDLLNVK
						1	1168.7	1168.71	1.7e-05	K	ILLAELEQLK
						1	1253.56	1253.56	5.1e-09	R	LGDLYEEEMR
						1	1308.6	1308.6	5.3e-05	K	NLQEAEEWYK
						1	1310.65	1310.65	0.013	K	MALDIEIATYR	Oxidation (M)
						1	1322.61	1322.61	1.9e-06	R	EEAENTLQSFR
						1	1427.71	1427.7	2.1e-08	R	SLYASSPGGVYATR
						1	1489.74	1489.74	0.00028	R	QVQSLTCEVDALK
						1	1494.78	1494.78	0.0013	R	TYSLGSALRPSTSR
						1	1569.88	1569.89	8.7e-05	R	ISLPLPNFSSLNLR
						1	1667.84	1667.84	0.0069	R	ETNLDSLPLVDTHSK
						1	1687.82	1687.82	0.034	R	VEVERDNLAEDIMR
						1	2185.96	2185.96	0.019	R	EMEENFAVEAANYQDTIGR
						1	841.501	841.502	1.1e-05	R	VATVSLPR
						1	1044.56	1044.56	0.0013	K	LSSPATLNSR
						1	742.432	742.434	0.01	R	ATSVLPR
						1	742.432	742.434	0.0018	R	ATSVLPR
						1	700.384	700.387	0.0012	R	SSVGPVR
						1	788.463	788.458	0.012	R	IVAMIAR	Oxidation (M)
Protein hits bands S2 and S1	--------------------------------------------------------
Peak list format	Micromass (.PKL)
Mascot version	2.7.0.5
Database	SwissProt
Fasta file	SwissProt_2020_06.fasta
Total sequences	563972
Search Parameters	--------------------------------------------------------
Taxonomy filter	All entries
Enzyme	Trypsin
Maximum Missed Cleavages	1
Fixed modifications	Carbamidomethyl (C)
Variable modifications	Oxidation (M)
Peptide Mass Tolerance	10
Peptide Mass Tolerance Units	ppm
Fragment Mass Tolerance	15
Fragment Mass Tolerance Units	ppm
Mass values	Monoisotopic
Instrument type	ESI-QUAD-TOF
Significance threshold	0.05
Use MudPIT protein scoring	1
					Peptides Significant				Peptide	Residue prior	Peptide	Variable
Gel band	UniProtKB AC	Protein name	Score	Mass (Da)	matches	Unique	Exp. Mass (Da)	Th.Mass (Da)	E value	to cleavage	Sequences	Modification
S2	P22629	Streptavidin OS=Streptomyces avidinii OX=1895 PE=1 SV=1	333	18822	4	1	1204.61	1204.61	0.00065	K	STLVGHDTFTK
						1	1961.9	1961.9	3.2e-10	R	NAHSATTWSGQYVGGAEAR
						1	2033.03	2033.02	3.2e-09	R	INTQWLLTSGTTEANAWK
						1	2153.01	2153.01	2.9e-10	R	YDSAPATDGSGTALGWTVAWK
S1	P22629	Streptavidin OS=Streptomyces avidinii OX=1895 PE=1 SV=1	432	18822	4	1	1204.61	1204.61	0.00054	K	STLVGHDTFTK
						1	1961.9	1961.9	3.2e-15	R	NAHSATTWSGQYVGGAEAR
						1	2033.03	2033.02	6.2e-11	R	INTQWLLTSGTTEANAWK
						1	2153.01	2153.01	9.8e-14	R	YDSAPATDGSGTALGWTVAWK

## Sheet: Band 0_VIM 0min
Table S2. LC-MS analyses of the digests of the gel bands derived from limited proteolysis
Band 0 (Figure 4, main text)
Peptide	Label	Start	End	Modifiers	RT (Min)	Intensity (Counts)	Mass Error (ppm)	m/z	Charge State	Calculated Peptide Mass (Da)	Measured Mass (Da)	b/y fragments %
STRSVSSSSYR	1:T001-002	1	11		14.2	3240	5.8	608.804	2	1215.58	1215.59	5
SVSSSSYR	1:T002	4	11		13.1	141875	-0.1	436.71	2	871.404	871.404	57.1
SVSSSSYRR	1:T002-003	4	12		12.4	7563	-1.1	343.509	3	1027.5	1027.5	0
MFGGPGTASRPSSSR	1:T004	13	27		15.1	58265	0.7	498.91	3	1493.7	1493.71	21.4
SYVTTSTR	1:T005	28	35		14.1	241818	0.7	457.733	2	913.451	913.451	64.3
TYSLGSALRPSTSR	1:T006	36	49		17	868101	1.3	499.268	3	1494.78	1494.78	57.7
SLYASSPGGVYATR	1:T007	50	63		16.8	686577	1.8	714.861	2	1427.7	1427.71	76.9
SSAVR	1:T008	64	68		5.5	38299	1.7	260.149	2	518.281	518.282	50
LR	1:T009	69	70		3.6	27712	-2.4	288.203	1	287.196	287.195	50
SSVPGVR	1:T010	71	77		14.4	171794	1	351.202	2	700.387	700.388	58.3
LLQDSVDFSLADAINTEFK	1:T011	78	96		23.9	23193	-0.5	1063.54	2	2125.06	2125.06	25
TNEKVELQELNDR	1:T013-014	100	112		16.3	377221	2	529.939	3	1586.79	1586.79	91.7
VELQELNDR	1:T014	104	112		16.7	106541	1.6	558.29	2	1114.56	1114.56	56.2
VELQELNDRFANYIDK	1:T014-015	104	119		19.7	24495	-1.2	656.334	3	1965.98	1965.98	13.3
FANYIDK	1:T015	113	119		16.4	183358	0.1	435.722	2	869.428	869.428	75
FANYIDKVR	1:T015-016	113	121		16.6	99059	1	375.874	3	1124.6	1124.6	50
VR	1:T016	120	121		3.8	7465	-2.6	274.187	1	273.18	273.179	50
FLEQQNK	1:T017	122	128		14.6	318206	1	453.739	2	905.461	905.462	50
ILLAELEQLK	1:T018	129	138		21.6	688313	1.7	585.362	2	1168.71	1168.71	94.4
ILLAELEQLKGQGK	1:T018-019	129	142		19.6	849934	1.6	513.976	3	1538.9	1538.91	80.8
SRLGDLYEEEMR	1:T020-021	143	154		17.8	9111	-1.5	499.905	3	1496.69	1496.69	13.6
LGDLYEEEMR	1:T021	145	154		17.7	404239	1.4	627.789	2	1253.56	1253.56	77.8
LGDLYEEEMRELR	1:T021-022	145	157		19	18996	-1.4	551.603	3	1651.79	1651.79	25
ELR	1:T022	155	157		15.6	26345	-1.7	417.245	1	416.238	416.238	50
ELRR	1:T022-023	155	158		9.2	19818	0.3	287.178	2	572.339	572.34	0
RQVDQLTNDK	1:T023-024	158	167		13.9	8906	-2.2	608.817	2	1215.62	1215.62	27.8
QVDQLTNDK	1:T024	159	167		14.3	188209	1.4	530.769	2	1059.52	1059.52	56.2
QVDQLTNDKAR	1:T024-025	159	169		13.9	55177	-0.5	429.894	3	1286.66	1286.66	40
VEVER	1:T026	170	174		12.9	63741	1.3	316.175	2	630.334	630.335	62.5
VEVERDNLAEDIMR	1:T026-027	170	183		18.5	221241	1.5	563.615	3	1687.82	1687.82	73.1
DNLAEDIMR	1:T027	175	183		19.3	134355	0.1	538.756	2	1075.5	1075.5	56.2
LREK	1:T028-029	184	187		4.4	11293	-1.7	273.174	2	544.333	544.332	0
EKLQEEMLQR	1:T029-030	186	195		16.1	24933	-0.7	435.228	3	1302.66	1302.66	0
LQEEMLQR	1:T030	188	195		16.2	64427	0.8	523.77	2	1045.52	1045.52	42.9
LQEEMLQREEAENTLQSFR	1:T030-031	188	206		18.7	107814	0	784.382	3	2350.12	2350.12	55.6
EEAENTLQSFR	1:T031	196	206		17.1	174755	0.8	662.313	2	1322.61	1322.61	60
EEAENTLQSFRQDVDNASLAR	1:T031-032	196	216		19.4	56541	-1.5	798.382	3	2392.13	2392.12	30
QDVDNASLAR	1:T032	207	216		14.7	277282	1.8	544.772	2	1087.53	1087.53	61.1
LDLER	1:T033	217	221		15.6	277952	2	323.183	2	644.349	644.351	87.5
KVESLQEEIAFLK	1:T034-035	222	234		20.4	560911	1.8	511.957	3	1532.85	1532.85	100
VESLQEEIAFLK	1:T035	223	234		21.6	6552	-2.5	703.381	2	1404.75	1404.75	22.7
DVR	1:T038	270	272		3.8	18720	-3.9	389.213	1	388.207	388.205	50
QQYESVAAK	1:T039	273	281		13.9	233246	2.2	512.261	2	1022.5	1022.51	62.5
NLQEAEEWYK	1:T040	282	291		18.1	574212	1	655.308	2	1308.6	1308.6	83.3
FADLSEAANR	1:T042	294	303		16.4	605013	1.6	547.269	2	1092.52	1092.52	77.8
NNDALR	1:T043	304	309		12.5	129339	0.9	351.681	2	701.346	701.346	60
QESTEYR	1:T045	313	319		12.6	9732	-2.6	456.706	2	911.399	911.396	16.7
QESTEYRR	1:T045-046	313	320		12	91497	1.2	356.842	3	1067.5	1067.5	14.3
RQVQSLTCEVDALK	1:T046-047*	320	333	Carbamidomethyl C(1)	17.6	4016	-1.2	549.623	3	1645.85	1645.84	3.8
QVQSLTCEVDALK	1:T047*	321	333	Carbamidomethyl C(1)	18.5	532718	0.8	745.881	2	1489.74	1489.75	87.5
QVQSLTCEVDALKGTNESLER	1:T047-048*	321	341	Carbamidomethyl C(1)	18.6	348802	0.5	793.061	3	2376.16	2376.16	47.5
GTNESLER	1:T048	334	341		13.4	115420	-0.7	453.22	2	904.425	904.424	50
QMR	1:T049	342	344		4.1	4526	-4.4	434.217	1	433.211	433.209	25
EMEENFAVEAANYQDTIGR	1:T050	345	363		19.5	221696	0.5	729.661	3	2185.96	2185.96	63.9
LQDEIQNMK	1:T051	364	372		16.1	16502	-1.2	559.779	2	1117.54	1117.54	25
LQDEIQNMKEEMAR	1:T051-052	364	377		17.4	296980	1.4	578.945	3	1733.81	1733.81	61.5
HLR	1:T053	378	380		3.1	28141	0.2	213.135	2	424.255	424.255	25
HLREYQDLLNVK	1:T053-054	378	389		17.5	4563	-1.6	509.947	3	1526.82	1526.82	0
EYQDLLNVK	1:T054	381	389		18.3	656988	0.6	561.297	2	1120.58	1120.58	87.5
MALDIEIATYR	1:T055	390	400		20.7	6080	-2.3	648.336	2	1294.66	1294.66	25
KLLEGEESR	1:T056-057	401	409		14.2	65542	3.1	530.788	2	1059.56	1059.56	81.2
LLEGEESR	1:T057	402	409		14.6	137936	0.4	466.739	2	931.461	931.462	50
ISLPLPNFSSLNLR	1:T058	410	423		23.9	803298	1.1	785.953	2	1569.89	1569.89	73.1
ETNLDSLPLVDTHSK	1:T059	424	438		18.4	588340	1.3	556.954	3	1667.84	1667.84	64.3
ETNLDSLPLVDTHSKR	1:T059-060	424	439		17.8	340642	0.5	608.987	3	1823.94	1823.94	63.3
RTLLIK	1:T060-061	439	444		15.7	11312	-2.6	372.26	2	742.506	742.505	30
TLLIK	1:T061	440	444		16.9	316781	2.2	294.211	2	586.405	586.407	87.5
TVETR	1:T062	445	449		10.1	73005	0.3	303.167	2	604.318	604.318	75
TVETRDGQVINETSQHHDDLE	1:T062-063	445	465		15.5	6363	1.6	606.534	4	2422.1	2422.1	32.5
DGQVINETSQHHDDLE	1:T063	450	465		15.5	358412	2.1	612.94	3	1835.79	1835.8	60

## Sheet: Band 3_VIM 1min
Table S2. LC-MS analyses of the digests of the gel bands derived from limited proteolysis
Band 3 (Figure 4, main text)
					Band 0			Band 3			Intensity ratio
Peptide	Label	Start	End	RT (Min)	Intensity (Counts)	Mass Error (ppm)	RT (Min)	Intensity (Counts)	Mass Error (ppm)		V1min_3/V0min	V1min_3/V0min %
STRSVSSSSYR	1:T001-002	1	11	14.2	3240	5.8					0	0
SVSSSSYR	1:T002	4	11	13.1	141875	-0.1					0	0
SVSSSSYRR	1:T002-003	4	12	12.4	7563	-1.1					0	0
MFGGPGTASRPSSSR	1:T004	13	27	15.1	58265	0.7					0	0
SYVTTSTR	1:T005	28	35	14.1	241818	0.7					0	0
TYSLGSALRPSTSR	1:T006	36	49	17	868101	1.3	17	157	-6.8		0.000180855	0.0180855
SLYASSPGGVYATR	1:T007	50	63	16.8	686577	1.8	16.8	1464	-5		0.00213232	0.213232
SSAVR	1:T008	64	68	5.5	38299	1.7					0	0
LR	1:T009	69	70	3.6	27712	-2.4	3.6	1098	-2.8		0.0396218	3.96218
SSVPGVR	1:T010	71	77	14.4	171794	1	14.4	5186	-3.6		0.0301873	3.01873
LLQDSVDFSLADAINTEFK	1:T011	78	96	23.9	23193	-0.5	23.9	5526	-2.4		0.238262	23.8262
TNEKVELQELNDR	1:T013-014	100	112	16.3	377221	2	16.2	6507	-3.2		0.0172498	1.72498
VELQELNDR	1:T014	104	112	16.7	106541	1.6	16.6	20410	-2.9		0.191569	19.1569
FANYIDK	1:T015	113	119	16.4	183358	0.1	16.3	14921	-2.4		0.0813763	8.13763
VR	1:T016	120	121	3.8	7465	-2.6					0	0
FLEQQNK	1:T017	122	128	14.6	318206	1	14.5	13549	-2		0.0425793	4.25793
ILLAELEQLK	1:T018	129	138	21.6	688313	1.7	21.6	21208	-0.7		0.0308116	3.08116
ILLAELEQLKGQGK	1:T018-019	129	142	19.6	849934	1.6	19.5	454	-3.2		0.000534159	0.0534159
SRLGDLYEEEMR	1:T020-021	143	154	17.8	9111	-1.5					0	0
LGDLYEEEMR	1:T021	145	154	17.7	404239	1.4	17.7	15863	-2.2		0.0392416	3.92416
ELR	1:T022	155	157	15.6	26345	-1.7	15.6	1441	-5.8		0.0546973	5.46973
ELRR	1:T022-023	155	158	9.2	19818	0.3	9.3	457	3.3		0.0230598	2.30598
RQVDQLTNDK	1:T023-024	158	167	13.9	8906	-2.2	13.9	971	-3		0.109028	10.9028
QVDQLTNDK	1:T024	159	167	14.3	188209	1.4	14.3	10931	-2.8		0.0580791	5.80791
QVDQLTNDKAR	1:T024-025	159	169	13.9	55177	-0.5					0	0
VEVER	1:T026	170	174	12.9	63741	1.3	12.9	6488	-1.7		0.101787	10.1787
DNLAEDIMR	1:T027	175	183	19.3	134355	0.1	19.3	9879	-2.3		0.0735291	7.35291
LREK	1:T028-029	184	187	4.4	11293	-1.7					0	0
EKLQEEMLQR	1:T029-030	186	195	16.1	24933	-0.7	16.1	1510	-4.6		0.0605623	6.05623
LQEEMLQR	1:T030	188	195	16.2	64427	0.8	16.1	5597	-3.4		0.0868735	8.68735
EEAENTLQSFR	1:T031	196	206	17.1	174755	0.8	17.1	20318	-1.9		0.116266	11.6266
QDVDNASLAR	1:T032	207	216	14.7	277282	1.8	14.7	12674	-1.5		0.045708	4.5708
LDLER	1:T033	217	221	15.6	277952	2	15.6	11301	-2.6		0.0406581	4.06581
KVESLQEEIAFLK	1:T034-035	222	234	20.4	560911	1.8					0	0
VESLQEEIAFLK	1:T035	223	234	21.6	6552	-2.5	21.6	456	-4.6		0.0695971	6.95971
DVR	1:T038	270	272	3.8	18720	-3.9					0	0
QQYESVAAK	1:T039	273	281	13.9	233246	2.2	13.9	7956	-2.8		0.0341099	3.41099
NLQEAEEWYK	1:T040	282	291	18.1	574212	1	18.1	14845	-1.2		0.0258528	2.58528
FADLSEAANR	1:T042	294	303	16.4	605013	1.6	16.4	24728	-1.6		0.0408718	4.08718
NNDALR	1:T043	304	309	12.5	129339	0.9	12.5	4977	-1.3		0.0384803	3.84803
QESTEYR	1:T045	313	319	12.6	9732	-2.6	12.6	2863	-3.4		0.294184	29.4184
QESTEYRR	1:T045-046	313	320	12	91497	1.2	12	1705	-3.4		0.0186345	1.86345
QVQSLTCEVDALK	1:T047*	321	333	18.5	532718	0.8	18.5	21389	-1.9		0.0401507	4.01507
GTNESLER	1:T048	334	341	13.4	115420	-0.7	13.4	7903	-2.1		0.0684717	6.84717
QMR	1:T049	342	344	4.1	4526	-4.4					0	0
EMEENFAVEAANYQDTIGR	1:T050	345	363	19.5	221696	0.5	19.5	14305	-2		0.0645253	6.45253
LQDEIQNMK	1:T051	364	372	16.1	16502	-1.2	16.1	3417	-2.3		0.207066	20.7066
LQDEIQNMKEEMAR	1:T051-052	364	377	17.4	296980	1.4	17.4	2811	-2		0.00946528	0.946528
HLR	1:T053	378	380	3.1	28141	0.2	3.2	1314	-3.1		0.0466934	4.66934
EYQDLLNVK	1:T054	381	389	18.3	656988	0.6	18.3	20906	-0.7		0.031821	3.1821
MALDIEIATYR	1:T055	390	400	20.7	6080	-2.3	20.7	385	-4.7		0.0633224	6.33224
KLLEGEESR	1:T056-057	401	409	14.2	65542	3.1	14.2	1722	-4.6		0.0262732	2.62732
LLEGEESR	1:T057	402	409	14.6	137936	0.4	14.6	7235	-3.4		0.0524519	5.24519
ISLPLPNFSSLNLR	1:T058	410	423	23.9	803298	1.1	23.9	3687	-4.7		0.00458983	0.458983
ETNLDSLPLVDTHSK	1:T059	424	438	18.4	588340	1.3	18.4	29990	0		0.0509739	5.09739
RTLLIK	1:T060-061	439	444	15.7	11312	-2.6					0	0
TLLIK	1:T061	440	444	16.9	316781	2.2	16.9	10967	-1.7		0.0346201	3.46201
TVETR	1:T062	445	449	10.1	73005	0.3	10.1	2583	-1.7		0.0353811	3.53811
DGQVINETSQHHDDLE	1:T063	450	465	15.5	358412	2.1	15.4	11567	-1		0.0322729	3.22729

## Sheet: Band 4 _VIM 1min
Table S2. LC-MS analyses of the digests of the gel bands derived from limited proteolysis
Band 4 (Figure 4, main text)
					Band 0			Band 4			Intensity ratio
Peptide	Label	Start	End	RT (Min)	Intensity (Counts)	Mass Error (ppm)	RT (Min)	Intensity (Counts)	Mass Error (ppm)		V1min_4/V0min	V1min_4/V0min %
STRSVSSSSYR	1:T001-002	1	11	14.2	3240	5.8					0	0
SVSSSSYR	1:T002	4	11	13.1	141875	-0.1	13	189	-7.9		0.00133216	0.133216
SVSSSSYRR	1:T002-003	4	12	12.4	7563	-1.1					0	0
MFGGPGTASRPSSSR	1:T004	13	27	15.1	58265	0.7					0	0
SYVTTSTR	1:T005	28	35	14.1	241818	0.7	14.1	206	-6		0.00085188	0.085188
TYSLGSALRPSTSR	1:T006	36	49	17	868101	1.3	17	721	0.5		0.000830549	0.0830549
SLYASSPGGVYATR	1:T007	50	63	16.8	686577	1.8	16.8	677	-3.5		0.000986051	0.0986051
SSAVR	1:T008	64	68	5.5	38299	1.7					0	0
LR	1:T009	69	70	3.6	27712	-2.4	3.7	3894	-2.1		0.140517	14.0517
SSVPGVR	1:T010	71	77	14.4	171794	1	14.4	18938	-1		0.110237	11.0237
LLQDSVDFSLADAINTEFK	1:T011	78	96	23.9	23193	-0.5	23.8	2977	-1.7		0.128358	12.8358
TNEKVELQELNDR	1:T013-014	100	112	16.3	377221	2	16.2	81358	0.6		0.215677	21.5677
VELQELNDR	1:T014	104	112	16.7	106541	1.6	16.6	95646	0.5		0.897739	89.7739
FANYIDK	1:T015	113	119	16.4	183358	0.1	16.3	98564	-0.1		0.537549	53.7549
VR	1:T016	120	121	3.8	7465	-2.6	3.8	2518	-2.9		0.337307	33.7307
FLEQQNK	1:T017	122	128	14.6	318206	1	14.5	85815	-1		0.269684	26.9684
ILLAELEQLK	1:T018	129	138	21.6	688313	1.7	21.6	496504	1.5		0.721335	72.1335
ILLAELEQLKGQGK	1:T018-019	129	142	19.6	849934	1.6	19.5	54636	0.6		0.0642826	6.42826
SRLGDLYEEEMR	1:T020-021	143	154	17.8	9111	-1.5					0	0
LGDLYEEEMR	1:T021	145	154	17.7	404239	1.4	17.7	125680	0.6		0.310905	31.0905
ELR	1:T022	155	157	15.6	26345	-1.7	15.6	8102	-5.3		0.307535	30.7535
ELRR	1:T022-023	155	158	9.2	19818	0.3	9.3	3876	-1		0.19558	19.558
RQVDQLTNDK	1:T023-024	158	167	13.9	8906	-2.2	13.9	4514	-1.6		0.506849	50.6849
QVDQLTNDK	1:T024	159	167	14.3	188209	1.4	14.3	67363	-0.7		0.357916	35.7916
QVDQLTNDKAR	1:T024-025	159	169	13.9	55177	-0.5	13.9	225	-6		0.00407779	0.407779
VEVER	1:T026	170	174	12.9	63741	1.3	12.9	32591	0.8		0.511304	51.1304
VEVERDNLAEDIMR	1:T026-027	170	183	18.5	221241	1.5	18.4	22677	-0.9		0.102499	10.2499
DNLAEDIMR	1:T027	175	183	19.3	134355	0.1	19.3	66722	0.5		0.49661	49.661
LREK	1:T028-029	184	187	4.4	11293	-1.7	4.4	1946	-1.1		0.172319	17.2319
EKLQEEMLQR	1:T029-030	186	195	16.1	24933	-0.7	16.1	11621	-2.4		0.466089	46.6089
LQEEMLQR	1:T030	188	195	16.2	64427	0.8	16.1	30855	-1.4		0.478914	47.8914
LQEEMLQREEAENTLQSFR	1:T030-031	188	206	18.7	107814	0	18.6	7629	-1.7		0.0707608	7.07608
EEAENTLQSFR	1:T031	196	206	17.1	174755	0.8	17.1	117096	0.4		0.670058	67.0058
QDVDNASLAR	1:T032	207	216	14.7	277282	1.8	14.7	77923	1		0.281024	28.1024
LDLER	1:T033	217	221	15.6	277952	2	15.6	71852	0.6		0.258505	25.8505
KVESLQEEIAFLK	1:T034-035	222	234	20.4	560911	1.8	20.3	194313	1		0.346424	34.6424
VESLQEEIAFLK	1:T035	223	234	21.6	6552	-2.5	21.6	7464	-1.6		1.13919	113.919
DVR	1:T038	270	272	3.8	18720	-3.9	3.9	4259	-4.9		0.227511	22.7511
QQYESVAAK	1:T039	273	281	13.9	233246	2.2	13.9	47889	1		0.205315	20.5315
NLQEAEEWYK	1:T040	282	291	18.1	574212	1	18.1	131949	1.1		0.229791	22.9791
FADLSEAANR	1:T042	294	303	16.4	605013	1.6	16.4	170728	0.5		0.282189	28.2189
NNDALR	1:T043	304	309	12.5	129339	0.9	12.5	30026	-0.3		0.23215	23.215
QESTEYR	1:T045	313	319	12.6	9732	-2.6	12.6	10406	-2		1.06926	106.926
QESTEYRR	1:T045-046	313	320	12	91497	1.2	11.9	15297	-0.6		0.167186	16.7186
RQVQSLTCEVDALK	1:T046-047*	320	333	17.6	4016	-1.2	17.5	2035	-0.8		0.506723	50.6723
QVQSLTCEVDALK	1:T047*	321	333	18.5	532718	0.8	18.5	185297	0.7		0.347833	34.7833
QVQSLTCEVDALKGTNESLER	1:T047-048*	321	341	18.6	348802	0.5	18.6	15534	-1.6		0.0445353	4.45353
GTNESLER	1:T048	334	341	13.4	115420	-0.7	13.4	45588	-0.8		0.394975	39.4975
QMR	1:T049	342	344	4.1	4526	-4.4	4.2	731	-9.5		0.161511	16.1511
EMEENFAVEAANYQDTIGR	1:T050	345	363	19.5	221696	0.5	19.5	74018	0.5		0.333872	33.3872
LQDEIQNMK	1:T051	364	372	16.1	16502	-1.2	16.1	12318	-1.4		0.746455	74.6455
LQDEIQNMKEEMAR	1:T051-052	364	377	17.4	296980	1.4	17.4	48206	0.5		0.162321	16.2321
HLR	1:T053	378	380	3.1	28141	0.2	3.2	8485	-0.5		0.301517	30.1517
EYQDLLNVK	1:T054	381	389	18.3	656988	0.6	18.3	170988	1.8		0.26026	26.026
MALDIEIATYR	1:T055	390	400	20.7	6080	-2.3	20.6	1430	-1.5		0.235197	23.5197
KLLEGEESR	1:T056-057	401	409	14.2	65542	3.1	14.2	13502	5.8		0.206005	20.6005
LLEGEESR	1:T057	402	409	14.6	137936	0.4	14.6	41366	-0.9		0.299893	29.9893
ISLPLPNFSSLNLR	1:T058	410	423	23.9	803298	1.1	23.8	144510	-0.8		0.179896	17.9896
ETNLDSLPLVDTHSK	1:T059	424	438	18.4	588340	1.3	18.4	296072	2.2		0.503233	50.3233
ETNLDSLPLVDTHSKR	1:T059-060	424	439	17.8	340642	0.5	17.7	13363	-2.1		0.0392289	3.92289
RTLLIK	1:T060-061	439	444	15.7	11312	-2.6	15.7	425	-8.6		0.0375707	3.75707
TLLIK	1:T061	440	444	16.9	316781	2.2	16.9	8801	-0.5		0.0277826	2.77826
TVETR	1:T062	445	449	10.1	73005	0.3					0	0
DGQVINETSQHHDDLE	1:T063	450	465	15.5	358412	2.1	15.4	219	-3.4		0.000611029	0.0611029

## Sheet: Band 1_VIM+DNA 1min
Table S2. LC-MS analyses of the digests of the gel bands derived from limited proteolysis
Band 1 (Figure 4, main text)
					Band 0			Band 1			Intensity ratio
Peptide	Label	Start	End	RT (Min)	Intensity (Counts)	Mass Error (ppm)	RT (Min)	Intensity (Counts)	Mass Error (ppm)		VD1min_1/V0	VD1min_1/V0 %
STRSVSSSSYR	1:T001-002	1	11	14.2	3240	5.8					0	0
SVSSSSYR	1:T002	4	11	13.1	141875	-0.1	12.9	7480	-2.6		0.0527225	5.27225
SVSSSSYRR	1:T002-003	4	12	12.4	7563	-1.1					0	0
MFGGPGTASRPSSSR	1:T004	13	27	15.1	58265	0.7	14.9	707	-3.5		0.0121342	1.21342
SYVTTSTR	1:T005	28	35	14.1	241818	0.7	13.9	14413	-0.3		0.0596027	5.96027
TYSLGSALRPSTSR	1:T006	36	49	17	868101	1.3	16.9	40896	-0.1		0.0471097	4.71097
SLYASSPGGVYATR	1:T007	50	63	16.8	686577	1.8	16.6	17216	-2.7		0.0250751	2.50751
SSAVR	1:T008	64	68	5.5	38299	1.7	5.7	2142	0		0.0559284	5.59284
LR	1:T009	69	70	3.6	27712	-2.4	3.7	3137	-3.5		0.1132	11.32
SSVPGVR	1:T010	71	77	14.4	171794	1	14.3	15107	-1.9		0.0879367	8.79367
LLQDSVDFSLADAINTEFK	1:T011	78	96	23.9	23193	-0.5	23.6	7311	-2.3		0.315224	31.5224
TNEKVELQELNDR	1:T013-014	100	112	16.3	377221	2	16.1	11769	-1.3		0.0311992	3.11992
VELQELNDR	1:T014	104	112	16.7	106541	1.6	16.5	59126	0.4		0.55496	55.496
FANYIDK	1:T015	113	119	16.4	183358	0.1	16.2	44276	-0.8		0.241473	24.1473
VR	1:T016	120	121	3.8	7465	-2.6	3.9	1363	-4.4		0.182585	18.2585
FLEQQNK	1:T017	122	128	14.6	318206	1	14.4	39161	-0.8		0.123068	12.3068
ILLAELEQLK	1:T018	129	138	21.6	688313	1.7	21.5	114215	0.8		0.165935	16.5935
ILLAELEQLKGQGK	1:T018-019	129	142	19.6	849934	1.6	19.4	1370	2.3		0.00161189	0.161189
SRLGDLYEEEMR	1:T020-021	143	154	17.8	9111	-1.5					0	0
LGDLYEEEMR	1:T021	145	154	17.7	404239	1.4	17.6	38627	0.5		0.0955549	9.55549
ELR	1:T022	155	157	15.6	26345	-1.7	15.4	3947	-5.5		0.14982	14.982
ELRR	1:T022-023	155	158	9.2	19818	0.3	9.4	525	-3.5		0.0264911	2.64911
RQVDQLTNDK	1:T023-024	158	167	13.9	8906	-2.2	13.7	2152	-3.1		0.241635	24.1635
QVDQLTNDK	1:T024	159	167	14.3	188209	1.4	14.2	29304	-0.9		0.155699	15.5699
QVDQLTNDKAR	1:T024-025	159	169	13.9	55177	-0.5					0	0
VEVER	1:T026	170	174	12.9	63741	1.3	12.7	19122	-0.8		0.299995	29.9995
DNLAEDIMR	1:T027	175	183	19.3	134355	0.1	19.1	23017	-0.7		0.171315	17.1315
LREK	1:T028-029	184	187	4.4	11293	-1.7					0	0
EKLQEEMLQR	1:T029-030	186	195	16.1	24933	-0.7	16	3592	-4		0.144066	14.4066
LQEEMLQR	1:T030	188	195	16.2	64427	0.8	16	11066	-1.7		0.17176	17.176
EEAENTLQSFR	1:T031	196	206	17.1	174755	0.8	17	27433	-0.8		0.15698	15.698
QDVDNASLAR	1:T032	207	216	14.7	277282	1.8	14.5	19766	-0.6		0.0712848	7.12848
LDLER	1:T033	217	221	15.6	277952	2	15.4	34572	-0.6		0.124381	12.4381
KVESLQEEIAFLK	1:T034-035	222	234	20.4	560911	1.8	20.2	44857	0.5		0.0799717	7.99717
VESLQEEIAFLK	1:T035	223	234	21.6	6552	-2.5	21.4	3863	-2		0.589591	58.9591
DVR	1:T038	270	272	3.8	18720	-3.9	3.9	2628	-5.4		0.140385	14.0385
QQYESVAAK	1:T039	273	281	13.9	233246	2.2	13.8	18711	-0.6		0.08022	8.022
NLQEAEEWYK	1:T040	282	291	18.1	574212	1	17.9	47914	-0.4		0.083443	8.3443
FADLSEAANR	1:T042	294	303	16.4	605013	1.6	16.3	55306	0.5		0.0914129	9.14129
NNDALR	1:T043	304	309	12.5	129339	0.9	12.3	7189	-2.4		0.0555826	5.55826
QESTEYR	1:T045	313	319	12.6	9732	-2.6	12.4	7014	-2.6		0.720715	72.0715
QESTEYRR	1:T045-046	313	320	12	91497	1.2	11.7	1535	-2.5		0.0167765	1.67765
QVQSLTCEVDALK	1:T047*	321	333	18.5	532718	0.8	18.3	20501	-0.9		0.0384838	3.84838
GTNESLER	1:T048	334	341	13.4	115420	-0.7	13.2	17937	-2.3		0.155406	15.5406
QMR	1:T049	342	344	4.1	4526	-4.4					0	0
EMEENFAVEAANYQDTIGR	1:T050	345	363	19.5	221696	0.5	19.3	4780	-1.9		0.0215611	2.15611
LQDEIQNMK	1:T051	364	372	16.1	16502	-1.2	15.9	9990	-1.9		0.605381	60.5381
LQDEIQNMKEEMAR	1:T051-052	364	377	17.4	296980	1.4	17.3	8114	0.4		0.0273217	2.73217
HLR	1:T053	378	380	3.1	28141	0.2	3.3	2144	-0.9		0.0761878	7.61878
EYQDLLNVK	1:T054	381	389	18.3	656988	0.6	18.1	77101	1.5		0.117355	11.7355
MALDIEIATYR	1:T055	390	400	20.7	6080	-2.3	20.5	3735	-2.5		0.614309	61.4309
KLLEGEESR	1:T056-057	401	409	14.2	65542	3.1	14	4773	-0.8		0.0728235	7.28235
LLEGEESR	1:T057	402	409	14.6	137936	0.4	14.4	18914	-1.3		0.137122	13.7122
ISLPLPNFSSLNLR	1:T058	410	423	23.9	803298	1.1	23.7	93457	-1.5		0.116342	11.6342
ETNLDSLPLVDTHSK	1:T059	424	438	18.4	588340	1.3	18.3	90939	1.5		0.154569	15.4569
ETNLDSLPLVDTHSKR	1:T059-060	424	439	17.8	340642	0.5	17.5	3234	0.2		0.00949384	0.949384
RTLLIK	1:T060-061	439	444	15.7	11312	-2.6	15.5	554	-6.6		0.0489745	4.89745
TLLIK	1:T061	440	444	16.9	316781	2.2	16.7	35258	1.4		0.111301	11.1301
TVETR	1:T062	445	449	10.1	73005	0.3	10.1	6186	-2.2		0.0847339	8.47339
DGQVINETSQHHDDLE	1:T063	450	465	15.5	358412	2.1	15.3	17085	-1		0.0476686	4.76686

## Sheet: Band 2_VIM+DNA 1 min
Table S2. LC-MS analyses of the digests of the gel bands derived from limited proteolysis
Band 2 (Figure 4, main text)
					Band 0			Band 2			Intensity ratio
Peptide	Label	Start	End	RT (Min)	Intensity (Counts)	Mass Error (ppm)	RT (Min)	Intensity (Counts)	Mass Error (ppm)		VD1min_2/V0	VD1min_2/V0 %
STRSVSSSSYR	1:T001-002	1	11	14.2	3240	5.8					0	0
SVSSSSYR	1:T002	4	11	13.1	141875	-0.1	12.8	6702	-3.1		0.0472388	4.72388
SVSSSSYRR	1:T002-003	4	12	12.4	7563	-1.1					0	0
MFGGPGTASRPSSSR	1:T004	13	27	15.1	58265	0.7	15.1	203	-1.1		0.00348408	0.348408
SYVTTSTR	1:T005	28	35	14.1	241818	0.7	13.8	13917	-2		0.0575515	5.75515
TYSLGSALRPSTSR	1:T006	36	49	17	868101	1.3	16.8	28405	-0.9		0.0327208	3.27208
SLYASSPGGVYATR	1:T007	50	63	16.8	686577	1.8	16.6	28919	-1.5		0.0421205	4.21205
SSAVR	1:T008	64	68	5.5	38299	1.7	5.5	1892	0.8		0.0494008	4.94008
LR	1:T009	69	70	3.6	27712	-2.4	3.6	2043	-2.1		0.0737226	7.37226
SSVPGVR	1:T010	71	77	14.4	171794	1	14.2	10820	-2.7		0.0629824	6.29824
LLQDSVDFSLADAINTEFK	1:T011	78	96	23.9	23193	-0.5	23.6	1615	-1.5		0.0696331	6.96331
TNEKVELQELNDR	1:T013-014	100	112	16.3	377221	2	16.1	6770	-0.1		0.017947	1.7947
VELQELNDR	1:T014	104	112	16.7	106541	1.6	16.4	48458	-1.1		0.45483	45.483
FANYIDK	1:T015	113	119	16.4	183358	0.1	16.1	27674	-1.7		0.150929	15.0929
VR	1:T016	120	121	3.8	7465	-2.6					0	0
FLEQQNK	1:T017	122	128	14.6	318206	1	14.3	26382	-2.4		0.0829086	8.29086
ILLAELEQLK	1:T018	129	138	21.6	688313	1.7	21.4	72469	1.2		0.105285	10.5285
ILLAELEQLKGQGK	1:T018-019	129	142	19.6	849934	1.6	19.4	216	0.6		0.000254137	0.0254137
SRLGDLYEEEMR	1:T020-021	143	154	17.8	9111	-1.5					0	0
LGDLYEEEMR	1:T021	145	154	17.7	404239	1.4	17.5	19062	-1		0.0471553	4.71553
ELR	1:T022	155	157	15.6	26345	-1.7	15.4	2520	-4.1		0.0956538	9.56538
ELRR	1:T022-023	155	158	9.2	19818	0.3	9.3	495	-0.3		0.0249773	2.49773
RQVDQLTNDK	1:T023-024	158	167	13.9	8906	-2.2	13.6	1754	-4.4		0.196946	19.6946
QVDQLTNDK	1:T024	159	167	14.3	188209	1.4	14.1	18742	-2.5		0.0995808	9.95808
QVDQLTNDKAR	1:T024-025	159	169	13.9	55177	-0.5					0	0
VEVER	1:T026	170	174	12.9	63741	1.3	12.7	12243	-0.3		0.192074	19.2074
DNLAEDIMR	1:T027	175	183	19.3	134355	0.1	19.1	14424	-1.5		0.107357	10.7357
LREK	1:T028-029	184	187	4.4	11293	-1.7					0	0
EKLQEEMLQR	1:T029-030	186	195	16.1	24933	-0.7	15.9	1984	-1.1		0.0795733	7.95733
LQEEMLQR	1:T030	188	195	16.2	64427	0.8	16	7329	-2.2		0.113757	11.3757
EEAENTLQSFR	1:T031	196	206	17.1	174755	0.8	16.9	38018	-1.5		0.21755	21.755
QDVDNASLAR	1:T032	207	216	14.7	277282	1.8	14.4	21518	-1.2		0.0776033	7.76033
LDLER	1:T033	217	221	15.6	277952	2	15.4	20765	-0.8		0.0747071	7.47071
KVESLQEEIAFLK	1:T034-035	222	234	20.4	560911	1.8	20.2	19420	-1		0.0346222	3.46222
VESLQEEIAFLK	1:T035	223	234	21.6	6552	-2.5	21.4	3250	0.1		0.496032	49.6032
DVR	1:T038	270	272	3.8	18720	-3.9					0	0
QQYESVAAK	1:T039	273	281	13.9	233246	2.2	13.7	13357	-1.2		0.0572657	5.72657
NLQEAEEWYK	1:T040	282	291	18.1	574212	1	17.9	30023	-0.8		0.0522856	5.22856
FADLSEAANR	1:T042	294	303	16.4	605013	1.6	16.2	39956	0.5		0.0660416	6.60416
NNDALR	1:T043	304	309	12.5	129339	0.9	12.3	7434	-2		0.0574769	5.74769
QESTEYR	1:T045	313	319	12.6	9732	-2.6	12.3	6025	-3.5		0.619092	61.9092
QESTEYRR	1:T045-046	313	320	12	91497	1.2	11.7	1293	0.6		0.0141316	1.41316
QVQSLTCEVDALK	1:T047*	321	333	18.5	532718	0.8	18.3	14365	-3		0.0269655	2.69655
GTNESLER	1:T048	334	341	13.4	115420	-0.7	13.2	12110	-3.1		0.104921	10.4921
QMR	1:T049	342	344	4.1	4526	-4.4					0	0
EMEENFAVEAANYQDTIGR	1:T050	345	363	19.5	221696	0.5	19.3	9590	-1.3		0.0432574	4.32574
LQDEIQNMK	1:T051	364	372	16.1	16502	-1.2	15.9	5797	-2.3		0.351291	35.1291
LQDEIQNMKEEMAR	1:T051-052	364	377	17.4	296980	1.4	17.2	3030	0.2		0.0102027	1.02027
HLR	1:T053	378	380	3.1	28141	0.2	3.2	2209	-0.5		0.0784976	7.84976
EYQDLLNVK	1:T054	381	389	18.3	656988	0.6	18.1	48115	0.1		0.0732357	7.32357
MALDIEIATYR	1:T055	390	400	20.7	6080	-2.3	20.4	228	-1.4		0.0375	3.75
KLLEGEESR	1:T056-057	401	409	14.2	65542	3.1	14	3716	-1.8		0.0566965	5.66965
LLEGEESR	1:T057	402	409	14.6	137936	0.4	14.4	14623	-2.5		0.106013	10.6013
ISLPLPNFSSLNLR	1:T058	410	423	23.9	803298	1.1	23.6	21922	-2.2		0.02729	2.729
ETNLDSLPLVDTHSK	1:T059	424	438	18.4	588340	1.3	18.2	64459	1		0.109561	10.9561
ETNLDSLPLVDTHSKR	1:T059-060	424	439	17.8	340642	0.5	17.4	1156	-1.2		0.00339359	0.339359
TLLIK	1:T061	440	444	16.9	316781	2.2	16.7	6679	-1		0.021084	2.1084
TVETR	1:T062	445	449	10.1	73005	0.3	10	799	-2.8		0.0109445	1.09445
DGQVINETSQHHDDLE	1:T063	450	465	15.5	358412	2.1	15.2	2682	-2.7		0.00748301	0.748301

## Sheet: Band 3_VIM+DNA 1min
Table S2. LC-MS analyses of the digests of the gel bands derived from limited proteolysis
Band 3 (Figure 4, main text)
					Band 0			Band 3			Intensity ratio
Peptide	Label	Start	End	RT (Min)	Intensity (Counts)	Mass Error (ppm)	RT (Min)	Intensity (Counts)	Mass Error (ppm)		VD1min_3/V0	VD1min_3/V0 %
STRSVSSSSYR	1:T001-002	1	11	14.2	3240	5.8					0	0
SVSSSSYR	1:T002	4	11	13.1	141875	-0.1	12.8	344	0.6		0.00242467	0.242467
SVSSSSYRR	1:T002-003	4	12	12.4	7563	-1.1					0	0
MFGGPGTASRPSSSR	1:T004	13	27	15.1	58265	0.7					0	0
SYVTTSTR	1:T005	28	35	14.1	241818	0.7	13.8	796	-1.1		0.00329173	0.329173
TYSLGSALRPSTSR	1:T006	36	49	17	868101	1.3	16.8	981	-2.3		0.00113005	0.113005
SLYASSPGGVYATR	1:T007	50	63	16.8	686577	1.8	16.6	3382	-2.9		0.00492589	0.492589
SSAVR	1:T008	64	68	5.5	38299	1.7					0	0
LR	1:T009	69	70	3.6	27712	-2.4	3.7	1586	-3.1		0.0572315	5.72315
SSVPGVR	1:T010	71	77	14.4	171794	1	14.2	7032	-2.9		0.0409327	4.09327
LLQDSVDFSLADAINTEFK	1:T011	78	96	23.9	23193	-0.5	23.6	547	-1.7		0.0235847	2.35847
TNEKVELQELNDR	1:T013-014	100	112	16.3	377221	2	16	7232	-2.1		0.0191718	1.91718
VELQELNDR	1:T014	104	112	16.7	106541	1.6	16.4	25871	-1.4		0.242827	24.2827
FANYIDK	1:T015	113	119	16.4	183358	0.1	16.1	21408	-1.8		0.116755	11.6755
VR	1:T016	120	121	3.8	7465	-2.6					0	0
FLEQQNK	1:T017	122	128	14.6	318206	1	14.3	20233	-1.7		0.0635846	6.35846
ILLAELEQLK	1:T018	129	138	21.6	688313	1.7	21.4	22702	-0.8		0.0329821	3.29821
ILLAELEQLKGQGK	1:T018-019	129	142	19.6	849934	1.6	19.3	699	-2.8		0.000822417	0.0822417
SRLGDLYEEEMR	1:T020-021	143	154	17.8	9111	-1.5					0	0
LGDLYEEEMR	1:T021	145	154	17.7	404239	1.4	17.5	22798	-1.4		0.0563973	5.63973
ELR	1:T022	155	157	15.6	26345	-1.7	15.4	1973	-3.8		0.0748909	7.48909
ELRR	1:T022-023	155	158	9.2	19818	0.3	9.3	725	0.9		0.0365829	3.65829
RQVDQLTNDK	1:T023-024	158	167	13.9	8906	-2.2	13.6	1211	-0.6		0.135976	13.5976
QVDQLTNDK	1:T024	159	167	14.3	188209	1.4	14.1	15896	-0.9		0.0844593	8.44593
QVDQLTNDKAR	1:T024-025	159	169	13.9	55177	-0.5					0	0
VEVER	1:T026	170	174	12.9	63741	1.3	12.6	9088	0.2		0.142577	14.2577
DNLAEDIMR	1:T027	175	183	19.3	134355	0.1	19	14839	-0.9		0.110446	11.0446
LREK	1:T028-029	184	187	4.4	11293	-1.7					0	0
EKLQEEMLQR	1:T029-030	186	195	16.1	24933	-0.7	15.9	1503	-1.5		0.0602816	6.02816
LQEEMLQR	1:T030	188	195	16.2	64427	0.8	15.9	7537	-1.7		0.116985	11.6985
EEAENTLQSFR	1:T031	196	206	17.1	174755	0.8	16.9	24361	-1.4		0.139401	13.9401
QDVDNASLAR	1:T032	207	216	14.7	277282	1.8	14.4	18011	-1.2		0.0649555	6.49555
LDLER	1:T033	217	221	15.6	277952	2	15.4	17117	0.5		0.0615826	6.15826
KVESLQEEIAFLK	1:T034-035	222	234	20.4	560911	1.8	20.1	2855	-2.4		0.00508993	0.508993
VESLQEEIAFLK	1:T035	223	234	21.6	6552	-2.5	21.4	330	0.4		0.0503663	5.03663
DVR	1:T038	270	272	3.8	18720	-3.9					0	0
QQYESVAAK	1:T039	273	281	13.9	233246	2.2	13.7	10689	-1.7		0.0458272	4.58272
NLQEAEEWYK	1:T040	282	291	18.1	574212	1	17.8	19655	-1.5		0.0342295	3.42295
FADLSEAANR	1:T042	294	303	16.4	605013	1.6	16.2	31038	-0.9		0.0513014	5.13014
NNDALR	1:T043	304	309	12.5	129339	0.9	12.2	5878	-0.7		0.0454465	4.54465
QESTEYR	1:T045	313	319	12.6	9732	-2.6	12.3	3308	-3.3		0.33991	33.991
QESTEYRR	1:T045-046	313	320	12	91497	1.2	11.7	2629	-0.7		0.0287332	2.87332
QVQSLTCEVDALK	1:T047*	321	333	18.5	532718	0.8	18.3	10618	-3		0.0199317	1.99317
GTNESLER	1:T048	334	341	13.4	115420	-0.7	13.1	9846	-2.9		0.0853058	8.53058
QMR	1:T049	342	344	4.1	4526	-4.4					0	0
EMEENFAVEAANYQDTIGR	1:T050	345	363	19.5	221696	0.5	19.2	6183	-1.2		0.0278895	2.78895
LQDEIQNMK	1:T051	364	372	16.1	16502	-1.2	15.8	3173	-1		0.19228	19.228
LQDEIQNMKEEMAR	1:T051-052	364	377	17.4	296980	1.4	17.2	2390	-2.2		0.00804768	0.804768
HLR	1:T053	378	380	3.1	28141	0.2	3.3	1655	-3.8		0.058811	5.8811
EYQDLLNVK	1:T054	381	389	18.3	656988	0.6	18	33384	0.3		0.0508137	5.08137
MALDIEIATYR	1:T055	390	400	20.7	6080	-2.3					0	0
KLLEGEESR	1:T056-057	401	409	14.2	65542	3.1	14	2610	-1.8		0.0398218	3.98218
LLEGEESR	1:T057	402	409	14.6	137936	0.4	14.4	10489	-2.3		0.0760425	7.60425
ISLPLPNFSSLNLR	1:T058	410	423	23.9	803298	1.1	23.7	2174	-4.9		0.00270634	0.270634
ETNLDSLPLVDTHSK	1:T059	424	438	18.4	588340	1.3	18.2	36552	-0.2		0.0621273	6.21273
ETNLDSLPLVDTHSKR	1:T059-060	424	439	17.8	340642	0.5	17.4	504	-2.5		0.00147956	0.147956
TLLIK	1:T061	440	444	16.9	316781	2.2	16.6	16115	-0.3		0.0508711	5.08711
TVETR	1:T062	445	449	10.1	73005	0.3	10	4109	-1.8		0.0562838	5.62838
DGQVINETSQHHDDLE	1:T063	450	465	15.5	358412	2.1	15.2	15777	-0.1		0.0440192	4.40192

## Sheet: Band 4_VIM+DNA1min
Table S2. LC-MS analyses of the digests of the gel bands derived from limited proteolysis
Band 4 (Figure 4, main text)
					Band 0			Band 4			Intensity ratio
Peptide	Label	Start	End	RT (Min)	Intensity (Counts)	Mass Error (ppm)	RT (Min)	Intensity (Counts)	Mass Error (ppm)		VD1min_4/V0	VD1min_4/V0 %
STRSVSSSSYR	1:T001-002	1	11	14.2	3240	5.8					0	0
SVSSSSYR	1:T002	4	11	13.1	141875	-0.1	12.8	587	-4.8		0.00413744	0.413744
SVSSSSYRR	1:T002-003	4	12	12.4	7563	-1.1					0	0
MFGGPGTASRPSSSR	1:T004	13	27	15.1	58265	0.7					0	0
SYVTTSTR	1:T005	28	35	14.1	241818	0.7	13.8	1883	-4.2		0.00778685	0.778685
TYSLGSALRPSTSR	1:T006	36	49	17	868101	1.3	16.8	4763	-2.2		0.00548669	0.548669
SLYASSPGGVYATR	1:T007	50	63	16.8	686577	1.8	16.5	307	-3.3		0.000447146	0.0447146
SSAVR	1:T008	64	68	5.5	38299	1.7					0	0
LR	1:T009	69	70	3.6	27712	-2.4	3.7	6226	-2.1		0.224668	22.4668
SSVPGVR	1:T010	71	77	14.4	171794	1	14.2	8201	-2.6		0.0477374	4.77374
LLQDSVDFSLADAINTEFK	1:T011	78	96	23.9	23193	-0.5	23.6	54916	-0.8		2.36778	236.778
TNEKVELQELNDR	1:T013-014	100	112	16.3	377221	2	16	12536	-1.5		0.0332325	3.32325
VELQELNDR	1:T014	104	112	16.7	106541	1.6	16.4	32675	-1.9		0.306689	30.6689
FANYIDK	1:T015	113	119	16.4	183358	0.1	16.1	25582	-1.8		0.139519	13.9519
VR	1:T016	120	121	3.8	7465	-2.6	2.9	7208	-1.8		0.965573	96.5573
FLEQQNK	1:T017	122	128	14.6	318206	1	14.3	103481	-0.4		0.325201	32.5201
ILLAELEQLK	1:T018	129	138	21.6	688313	1.7	21.4	181028	1		0.263002	26.3002
ILLAELEQLKGQGK	1:T018-019	129	142	19.6	849934	1.6	19.3	5482	-1		0.00644991	0.644991
SRLGDLYEEEMR	1:T020-021	143	154	17.8	9111	-1.5					0	0
LGDLYEEEMR	1:T021	145	154	17.7	404239	1.4	17.5	29676	-1		0.073412	7.3412
ELR	1:T022	155	157	15.6	26345	-1.7	15.3	2078	-5		0.0788764	7.88764
ELRR	1:T022-023	155	158	9.2	19818	0.3	9.3	735	0.2		0.0370875	3.70875
RQVDQLTNDK	1:T023-024	158	167	13.9	8906	-2.2	13.6	1645	-7.7		0.184707	18.4707
QVDQLTNDK	1:T024	159	167	14.3	188209	1.4	14.1	15803	-1.9		0.0839652	8.39652
QVDQLTNDKAR	1:T024-025	159	169	13.9	55177	-0.5					0	0
VEVER	1:T026	170	174	12.9	63741	1.3	12.6	10128	-0.8		0.158893	15.8893
DNLAEDIMR	1:T027	175	183	19.3	134355	0.1	19	19280	-0.7		0.1435	14.35
LREK	1:T028-029	184	187	4.4	11293	-1.7					0	0
EKLQEEMLQR	1:T029-030	186	195	16.1	24933	-0.7	15.9	3603	-2.7		0.144507	14.4507
LQEEMLQR	1:T030	188	195	16.2	64427	0.8	15.9	8679	-1.9		0.134711	13.4711
EEAENTLQSFR	1:T031	196	206	17.1	174755	0.8	16.9	30647	-1.2		0.175371	17.5371
QDVDNASLAR	1:T032	207	216	14.7	277282	1.8	14.4	18180	-0.2		0.065565	6.5565
LDLER	1:T033	217	221	15.6	277952	2	15.3	21199	0.5		0.0762686	7.62686
KVESLQEEIAFLK	1:T034-035	222	234	20.4	560911	1.8	20.1	74878	0.6		0.133494	13.3494
VESLQEEIAFLK	1:T035	223	234	21.6	6552	-2.5	21.3	3666	-1.1		0.559524	55.9524
DVR	1:T038	270	272	3.8	18720	-3.9					0	0
QQYESVAAK	1:T039	273	281	13.9	233246	2.2	13.7	12291	-0.7		0.0526954	5.26954
NLQEAEEWYK	1:T040	282	291	18.1	574212	1	17.8	33236	-1.5		0.0578811	5.78811
FADLSEAANR	1:T042	294	303	16.4	605013	1.6	16.2	37033	-1.3		0.0612103	6.12103
NNDALR	1:T043	304	309	12.5	129339	0.9	12.2	6251	-2.3		0.0483304	4.83304
QESTEYR	1:T045	313	319	12.6	9732	-2.6	12.3	3954	-3.3		0.406289	40.6289
QESTEYRR	1:T045-046	313	320	12	91497	1.2	11.6	2252	-2.5		0.0246128	2.46128
RQVQSLTCEVDALK	1:T046-047*	320	333	17.6	4016	-1.2	17.3	175	-4.3		0.0435757	4.35757
QVQSLTCEVDALK	1:T047*	321	333	18.5	532718	0.8	18.2	15324	-2.6		0.0287657	2.87657
GTNESLER	1:T048	334	341	13.4	115420	-0.7	13.1	10319	-3.2		0.0894039	8.94039
QMR	1:T049	342	344	4.1	4526	-4.4					0	0
EMEENFAVEAANYQDTIGR	1:T050	345	363	19.5	221696	0.5	19.2	15218	-1.5		0.0686435	6.86435
LQDEIQNMK	1:T051	364	372	16.1	16502	-1.2	15.8	4932	-1.8		0.298873	29.8873
LQDEIQNMKEEMAR	1:T051-052	364	377	17.4	296980	1.4	17.2	9069	-1.9		0.0305374	3.05374
HLR	1:T053	378	380	3.1	28141	0.2	3.2	1785	-2.6		0.0634306	6.34306
EYQDLLNVK	1:T054	381	389	18.3	656988	0.6	18	30246	-0.5		0.0460374	4.60374
MALDIEIATYR	1:T055	390	400	20.7	6080	-2.3	20.4	14718	-1.1		2.42072	242.072
KLLEGEESR	1:T056-057	401	409	14.2	65542	3.1	13.9	2856	6		0.0435751	4.35751
LLEGEESR	1:T057	402	409	14.6	137936	0.4	14.3	7502	-3.2		0.0543875	5.43875
ISLPLPNFSSLNLR	1:T058	410	423	23.9	803298	1.1	23.6	94791	-1.6		0.118002	11.8002
ETNLDSLPLVDTHSK	1:T059	424	438	18.4	588340	1.3	18.1	62932	1		0.106965	10.6965
ETNLDSLPLVDTHSKR	1:T059-060	424	439	17.8	340642	0.5	17.4	2630	-0.5		0.00772072	0.772072
TLLIK	1:T061	440	444	16.9	316781	2.2	16.6	5680	-2		0.0179304	1.79304
TVETR	1:T062	445	449	10.1	73005	0.3					0	0
DGQVINETSQHHDDLE	1:T063	450	465	15.5	358412	2.1	15.2	1174	-2.1		0.00327556	0.327556

## Sheet: Band 4_VIM+DNA 5min
Table S2. LC-MS analyses of the digests of the gel bands derived from limited proteolysis
Band 4 (Figure 4, main text)
					Band 0			Band 4			Intensity ratio
Peptide	Label	Start	End	RT (Min)	Intensity (Counts)	Mass Error (ppm)	RT (Min)	Intensity (Counts)	Mass Error (ppm)		VD5min_4/V0	VD5min_4/V0 %
STRSVSSSSYR	1:T001-002	1	11	14.2	3240	5.8					0	0
SVSSSSYR	1:T002	4	11	13.1	141875	-0.1					0	0
SVSSSSYRR	1:T002-003	4	12	12.4	7563	-1.1					0	0
MFGGPGTASRPSSSR	1:T004	13	27	15.1	58265	0.7					0	0
SYVTTSTR	1:T005	28	35	14.1	241818	0.7					0	0
TYSLGSALRPSTSR	1:T006	36	49	17	868101	1.3	16.8	204	1.1		0.000234996	0.0234996
SLYASSPGGVYATR	1:T007	50	63	16.8	686577	1.8	16.5	180	-2.5		0.00026217	0.026217
SSAVR	1:T008	64	68	5.5	38299	1.7					0	0
LR	1:T009	69	70	3.6	27712	-2.4	3.3	1463	-5.9		0.052793	5.2793
SSVPGVR	1:T010	71	77	14.4	171794	1	14.2	1682	-4.4		0.0097908	0.97908
LLQDSVDFSLADAINTEFK	1:T011	78	96	23.9	23193	-0.5	23.5	5526	-3.1		0.238262	23.8262
TNEKVELQELNDR	1:T013-014	100	112	16.3	377221	2	16	20752	-0.4		0.0550128	5.50128
VELQELNDR	1:T014	104	112	16.7	106541	1.6	16.4	61935	0.1		0.581325	58.1325
FANYIDK	1:T015	113	119	16.4	183358	0.1	16.1	42339	-0.6		0.230909	23.0909
VR	1:T016	120	121	3.8	7465	-2.6	3.8	1215	-4.8		0.16276	16.276
FLEQQNK	1:T017	122	128	14.6	318206	1	14.3	38000	-0.9		0.119419	11.9419
ILLAELEQLK	1:T018	129	138	21.6	688313	1.7	21.3	228332	1.7		0.331727	33.1727
ILLAELEQLKGQGK	1:T018-019	129	142	19.6	849934	1.6	19.3	4383	-1.2		0.00515687	0.515687
SRLGDLYEEEMR	1:T020-021	143	154	17.8	9111	-1.5					0	0
LGDLYEEEMR	1:T021	145	154	17.7	404239	1.4	17.5	32652	-0.3		0.080774	8.0774
ELR	1:T022	155	157	15.6	26345	-1.7	15.3	3825	-4.1		0.145189	14.5189
ELRR	1:T022-023	155	158	9.2	19818	0.3	9.3	1195	-1.7		0.0602987	6.02987
RQVDQLTNDK	1:T023-024	158	167	13.9	8906	-2.2	13.6	2449	-3.7		0.274983	27.4983
QVDQLTNDK	1:T024	159	167	14.3	188209	1.4	14.1	30694	-1.2		0.163085	16.3085
QVDQLTNDKAR	1:T024-025	159	169	13.9	55177	-0.5					0	0
VEVER	1:T026	170	174	12.9	63741	1.3	12.6	18672	-0.3		0.292935	29.2935
DNLAEDIMR	1:T027	175	183	19.3	134355	0.1	19	23473	-1.6		0.174709	17.4709
LREK	1:T028-029	184	187	4.4	11293	-1.7	4.5	504	-2		0.0446294	4.46294
EKLQEEMLQR	1:T029-030	186	195	16.1	24933	-0.7	15.9	3422	-3.1		0.137248	13.7248
LQEEMLQR	1:T030	188	195	16.2	64427	0.8	15.9	9516	-1.5		0.147702	14.7702
EEAENTLQSFR	1:T031	196	206	17.1	174755	0.8	16.9	60121	-0.8		0.34403	34.403
QDVDNASLAR	1:T032	207	216	14.7	277282	1.8	14.4	35750	-0.7		0.12893	12.893
LDLER	1:T033	217	221	15.6	277952	2	15.3	33600	1.4		0.120884	12.0884
KVESLQEEIAFLK	1:T034-035	222	234	20.4	560911	1.8	20.1	91792	1.2		0.163648	16.3648
VESLQEEIAFLK	1:T035	223	234	21.6	6552	-2.5	21.3	6087	-2.6		0.929029	92.9029
DVR	1:T038	270	272	3.8	18720	-3.9	3.9	2307	-4.9		0.123237	12.3237
QQYESVAAK	1:T039	273	281	13.9	233246	2.2	13.7	22482	-0.7		0.0963875	9.63875
NLQEAEEWYK	1:T040	282	291	18.1	574212	1	17.8	55961	0.3		0.097457	9.7457
FADLSEAANR	1:T042	294	303	16.4	605013	1.6	16.2	77928	1.1		0.128804	12.8804
NNDALR	1:T043	304	309	12.5	129339	0.9	12.2	13608	-2		0.105212	10.5212
QESTEYR	1:T045	313	319	12.6	9732	-2.6	12.2	8509	-2.5		0.874332	87.4332
QESTEYRR	1:T045-046	313	320	12	91497	1.2	11.6	4141	-1.3		0.0452583	4.52583
RQVQSLTCEVDALK	1:T046-047*	320	333	17.6	4016	-1.2	17.3	457	-3		0.113795	11.3795
QVQSLTCEVDALK	1:T047*	321	333	18.5	532718	0.8	18.2	43234	-0.9		0.0811574	8.11574
GTNESLER	1:T048	334	341	13.4	115420	-0.7	13.1	22496	-1.9		0.194906	19.4906
QMR	1:T049	342	344	4.1	4526	-4.4					0	0
EMEENFAVEAANYQDTIGR	1:T050	345	363	19.5	221696	0.5	19.2	18294	-1		0.0825184	8.25184
LQDEIQNMK	1:T051	364	372	16.1	16502	-1.2	15.8	6111	-2		0.370319	37.0319
LQDEIQNMKEEMAR	1:T051-052	364	377	17.4	296980	1.4	17.2	7003	-1.6		0.0235807	2.35807
HLR	1:T053	378	380	3.1	28141	0.2	3.3	3653	-1.2		0.129811	12.9811
EYQDLLNVK	1:T054	381	389	18.3	656988	0.6	18	77255	0.6		0.11759	11.759
MALDIEIATYR	1:T055	390	400	20.7	6080	-2.3	20.3	229	-1.7		0.0376645	3.76645
KLLEGEESR	1:T056-057	401	409	14.2	65542	3.1	13.9	5821	-2.2		0.0888133	8.88133
LLEGEESR	1:T057	402	409	14.6	137936	0.4	14.3	20087	-1.8		0.145626	14.5626
ISLPLPNFSSLNLR	1:T058	410	423	23.9	803298	1.1	23.6	59667	-2		0.0742775	7.42775
ETNLDSLPLVDTHSK	1:T059	424	438	18.4	588340	1.3	18.1	121793	1.3		0.207011	20.7011
ETNLDSLPLVDTHSKR	1:T059-060	424	439	17.8	340642	0.5	17.5	639	-1.3		0.00187587	0.187587
TLLIK	1:T061	440	444	16.9	316781	2.2	16.6	1086	-3.2		0.00342824	0.342824
TVETR	1:T062	445	449	10.1	73005	0.3					0	0
DGQVINETSQHHDDLE	1:T063	450	465	15.5	358412	2.1	15.2	304	-3.7		0.000848186	0.0848186

## Sheet: double_triple_G4_PQS descr.
Ensembl ID	Gene	Product type	desciption	presence of double G4 repeat	presence of triple G4 repeat
ENSG00000001617	SEMA3F	protein_coding	semaphorin 3F [Source:HGNC Symbol;Acc:HGNC:10728]	x
ENSG00000002586	CD99	protein_coding	CD99 molecule (Xg blood group) [Source:HGNC Symbol;Acc:HGNC:7082]	x
ENSG00000004399	PLXND1	protein_coding	plexin D1 [Source:HGNC Symbol;Acc:HGNC:9107]	x
ENSG00000005022	SLC25A5	protein_coding	solute carrier family 25 member 5 [Source:HGNC Symbol;Acc:HGNC:10991]	x
ENSG00000005249	PRKAR2B	protein_coding	protein kinase cAMP-dependent type II regulatory subunit beta [Source:HGNC Symbol;Acc:HGNC:9392]	x
ENSG00000005302	MSL3	protein_coding	MSL complex subunit 3 [Source:HGNC Symbol;Acc:HGNC:7370]	x
ENSG00000005379	TSPOAP1	protein_coding	TSPO associated protein 1 [Source:HGNC Symbol;Acc:HGNC:16831]	x
ENSG00000005812	FBXL3	protein_coding	F-box and leucine rich repeat protein 3 [Source:HGNC Symbol;Acc:HGNC:13599]	x
ENSG00000005884	ITGA3	protein_coding	integrin subunit alpha 3 [Source:HGNC Symbol;Acc:HGNC:6139]	x
ENSG00000006047	YBX2	protein_coding	Y-box binding protein 2 [Source:HGNC Symbol;Acc:HGNC:17948]	x
ENSG00000006062	MAP3K14	protein_coding	mitogen-activated protein kinase kinase kinase 14 [Source:HGNC Symbol;Acc:HGNC:6853]	x
ENSG00000006071	ABCC8	protein_coding	ATP binding cassette subfamily C member 8 [Source:HGNC Symbol;Acc:HGNC:59]	x	x
ENSG00000006453	BAIAP2L1	protein_coding	BAR/IMD domain containing adaptor protein 2 like 1 [Source:HGNC Symbol;Acc:HGNC:21649]	x
ENSG00000007376	RPUSD1	protein_coding	RNA pseudouridine synthase domain containing 1 [Source:HGNC Symbol;Acc:HGNC:14173]	x
ENSG00000007866	TEAD3	protein_coding	TEA domain transcription factor 3 [Source:HGNC Symbol;Acc:HGNC:11716]	x
ENSG00000008324	SS18L2	protein_coding	SS18 like 2 [Source:HGNC Symbol;Acc:HGNC:15593]	x
ENSG00000008382	MPND	protein_coding	MPN domain containing [Source:HGNC Symbol;Acc:HGNC:25934]	x
ENSG00000008710	PKD1	protein_coding	polycystin 1, transient receptor potential channel interacting [Source:HGNC Symbol;Acc:HGNC:9008]	x
ENSG00000009413	REV3L	protein_coding	REV3 like, DNA directed polymerase zeta catalytic subunit [Source:HGNC Symbol;Acc:HGNC:9968]	x
ENSG00000009780	FAM76A	protein_coding	family with sequence similarity 76 member A [Source:HGNC Symbol;Acc:HGNC:28530]	x
ENSG00000009830	POMT2	protein_coding	protein O-mannosyltransferase 2 [Source:HGNC Symbol;Acc:HGNC:19743]	x
ENSG00000010379	SLC6A13	protein_coding	solute carrier family 6 member 13 [Source:HGNC Symbol;Acc:HGNC:11046]	x
ENSG00000011105	TSPAN9	protein_coding	tetraspanin 9 [Source:HGNC Symbol;Acc:HGNC:21640]	x	x
ENSG00000011566	MAP4K3	protein_coding	mitogen-activated protein kinase kinase kinase kinase 3 [Source:HGNC Symbol;Acc:HGNC:6865]	x
ENSG00000012779	ALOX5	protein_coding	arachidonate 5-lipoxygenase [Source:HGNC Symbol;Acc:HGNC:435]	x
ENSG00000013583	HEBP1	protein_coding	heme binding protein 1 [Source:HGNC Symbol;Acc:HGNC:17176]	x
ENSG00000023516	AKAP11	protein_coding	A-kinase anchoring protein 11 [Source:HGNC Symbol;Acc:HGNC:369]	x	x
ENSG00000024422	EHD2	protein_coding	EH domain containing 2 [Source:HGNC Symbol;Acc:HGNC:3243]	x
ENSG00000026297	RNASET2	protein_coding	ribonuclease T2 [Source:HGNC Symbol;Acc:HGNC:21686]	x
ENSG00000027644	INSRR	protein_coding	insulin receptor related receptor [Source:HGNC Symbol;Acc:HGNC:6093]	x
ENSG00000029725	RABEP1	protein_coding	rabaptin, RAB GTPase binding effector protein 1 [Source:HGNC Symbol;Acc:HGNC:17677]	x
ENSG00000036530	CYP46A1	protein_coding	cytochrome P450 family 46 subfamily A member 1 [Source:HGNC Symbol;Acc:HGNC:2641]	x
ENSG00000037280	FLT4	protein_coding	fms related receptor tyrosine kinase 4 [Source:HGNC Symbol;Acc:HGNC:3767]	x
ENSG00000043355	ZIC2	protein_coding	Zic family member 2 [Source:HGNC Symbol;Acc:HGNC:12873]	x	x
ENSG00000043591	ADRB1	protein_coding	adrenoceptor beta 1 [Source:HGNC Symbol;Acc:HGNC:285]	x
ENSG00000046604	DSG2	protein_coding	desmoglein 2 [Source:HGNC Symbol;Acc:HGNC:3049]	x
ENSG00000047634	SCML1	protein_coding	Scm polycomb group protein like 1 [Source:HGNC Symbol;Acc:HGNC:10580]	x
ENSG00000048028	USP28	protein_coding	ubiquitin specific peptidase 28 [Source:HGNC Symbol;Acc:HGNC:12625]	x
ENSG00000048828	FAM120A	protein_coding	family with sequence similarity 120A [Source:HGNC Symbol;Acc:HGNC:13247]	x
ENSG00000049239	H6PD	protein_coding	hexose-6-phosphate dehydrogenase/glucose 1-dehydrogenase [Source:HGNC Symbol;Acc:HGNC:4795]	x	x
ENSG00000050555	LAMC3	protein_coding	laminin subunit gamma 3 [Source:HGNC Symbol;Acc:HGNC:6494]	x
ENSG00000050748	MAPK9	protein_coding	mitogen-activated protein kinase 9 [Source:HGNC Symbol;Acc:HGNC:6886]	x	x
ENSG00000051523	CYBA	protein_coding	cytochrome b-245 alpha chain [Source:HGNC Symbol;Acc:HGNC:2577]	x
ENSG00000054148	PHPT1	protein_coding	phosphohistidine phosphatase 1 [Source:HGNC Symbol;Acc:HGNC:30033]	x
ENSG00000054179	ENTPD2	protein_coding	ectonucleoside triphosphate diphosphohydrolase 2 [Source:HGNC Symbol;Acc:HGNC:3364]	x
ENSG00000054690	PLEKHH1	protein_coding	pleckstrin homology, MyTH4 and FERM domain containing H1 [Source:HGNC Symbol;Acc:HGNC:17733]	x
ENSG00000055118	KCNH2	protein_coding	potassium voltage-gated channel subfamily H member 2 [Source:HGNC Symbol;Acc:HGNC:6251]	x	x
ENSG00000055163	CYFIP2	protein_coding	cytoplasmic FMR1 interacting protein 2 [Source:HGNC Symbol;Acc:HGNC:13760]	x
ENSG00000055609	KMT2C	protein_coding	lysine methyltransferase 2C [Source:HGNC Symbol;Acc:HGNC:13726]	x	x
ENSG00000056487	PHF21B	protein_coding	PHD finger protein 21B [Source:HGNC Symbol;Acc:HGNC:25161]	x
ENSG00000057757	PITHD1	protein_coding	PITH domain containing 1 [Source:HGNC Symbol;Acc:HGNC:25022]	x
ENSG00000058063	ATP11B	protein_coding	ATPase phospholipid transporting 11B (putative) [Source:HGNC Symbol;Acc:HGNC:13553]	x	x
ENSG00000058262	SEC61A1	protein_coding	SEC61 translocon subunit alpha 1 [Source:HGNC Symbol;Acc:HGNC:18276]	x
ENSG00000059145	UNKL	protein_coding	unk like zinc finger [Source:HGNC Symbol;Acc:HGNC:14184]	x	x
ENSG00000059804	SLC2A3	protein_coding	solute carrier family 2 member 3 [Source:HGNC Symbol;Acc:HGNC:11007]	x
ENSG00000060138	YBX3	protein_coding	Y-box binding protein 3 [Source:HGNC Symbol;Acc:HGNC:2428]	x
ENSG00000060491	OGFR	protein_coding	opioid growth factor receptor [Source:HGNC Symbol;Acc:HGNC:15768]	x
ENSG00000060709	RIMBP2	protein_coding	RIMS binding protein 2 [Source:HGNC Symbol;Acc:HGNC:30339]	x	x
ENSG00000061337	LZTS1	protein_coding	leucine zipper tumor suppressor 1 [Source:HGNC Symbol;Acc:HGNC:13861]	x
ENSG00000063660	GPC1	protein_coding	glypican 1 [Source:HGNC Symbol;Acc:HGNC:4449]	x	x
ENSG00000064201	TSPAN32	protein_coding	tetraspanin 32 [Source:HGNC Symbol;Acc:HGNC:13410]	x
ENSG00000064218	DMRT3	protein_coding	doublesex and mab-3 related transcription factor 3 [Source:HGNC Symbol;Acc:HGNC:13909]	x
ENSG00000064300	NGFR	protein_coding	nerve growth factor receptor [Source:HGNC Symbol;Acc:HGNC:7809]	x	x
ENSG00000064393	HIPK2	protein_coding	homeodomain interacting protein kinase 2 [Source:HGNC Symbol;Acc:HGNC:14402]	x
ENSG00000064655	EYA2	protein_coding	EYA transcriptional coactivator and phosphatase 2 [Source:HGNC Symbol;Acc:HGNC:3520]	x
ENSG00000065308	TRAM2	protein_coding	translocation associated membrane protein 2 [Source:HGNC Symbol;Acc:HGNC:16855]	x	x
ENSG00000065361	ERBB3	protein_coding	erb-b2 receptor tyrosine kinase 3 [Source:HGNC Symbol;Acc:HGNC:3431]	x
ENSG00000065534	MYLK	protein_coding	myosin light chain kinase [Source:HGNC Symbol;Acc:HGNC:7590]	x
ENSG00000065970	FOXJ2	protein_coding	forkhead box J2 [Source:HGNC Symbol;Acc:HGNC:24818]	x
ENSG00000066056	TIE1	protein_coding	tyrosine kinase with immunoglobulin like and EGF like domains 1 [Source:HGNC Symbol;Acc:HGNC:11809]	x
ENSG00000066427	ATXN3	protein_coding	ataxin 3 [Source:HGNC Symbol;Acc:HGNC:7106]	x
ENSG00000067191	CACNB1	protein_coding	calcium voltage-gated channel auxiliary subunit beta 1 [Source:HGNC Symbol;Acc:HGNC:1401]	x	x
ENSG00000067704	IARS2	protein_coding	isoleucyl-tRNA synthetase 2, mitochondrial [Source:HGNC Symbol;Acc:HGNC:29685]	x	x
ENSG00000067842	ATP2B3	protein_coding	ATPase plasma membrane Ca2+ transporting 3 [Source:HGNC Symbol;Acc:HGNC:816]	x	x
ENSG00000068078	FGFR3	protein_coding	fibroblast growth factor receptor 3 [Source:HGNC Symbol;Acc:HGNC:3690]	x
ENSG00000068305	MEF2A	protein_coding	myocyte enhancer factor 2A [Source:HGNC Symbol;Acc:HGNC:6993]	x	x
ENSG00000069812	HES2	protein_coding	hes family bHLH transcription factor 2 [Source:HGNC Symbol;Acc:HGNC:16005]	x	x
ENSG00000069869	NEDD4	protein_coding	NEDD4 E3 ubiquitin protein ligase [Source:HGNC Symbol;Acc:HGNC:7727]	x	x
ENSG00000070214	SLC44A1	protein_coding	solute carrier family 44 member 1 [Source:HGNC Symbol;Acc:HGNC:18798]	x
ENSG00000070371	CLTCL1	protein_coding	clathrin heavy chain like 1 [Source:HGNC Symbol;Acc:HGNC:2093]	x
ENSG00000070404	FSTL3	protein_coding	follistatin like 3 [Source:HGNC Symbol;Acc:HGNC:3973]	x
ENSG00000070540	WIPI1	protein_coding	WD repeat domain, phosphoinositide interacting 1 [Source:HGNC Symbol;Acc:HGNC:25471]	x	x
ENSG00000071073	MGAT4A	protein_coding	alpha-1,3-mannosyl-glycoprotein 4-beta-N-acetylglucosaminyltransferase A [Source:HGNC Symbol;Acc:HGNC:7047]	x
ENSG00000071127	WDR1	protein_coding	WD repeat domain 1 [Source:HGNC Symbol;Acc:HGNC:12754]	x
ENSG00000071564	TCF3	protein_coding	transcription factor 3 [Source:HGNC Symbol;Acc:HGNC:11633]	x
ENSG00000071575	TRIB2	protein_coding	tribbles pseudokinase 2 [Source:HGNC Symbol;Acc:HGNC:30809]	x
ENSG00000072134	EPN2	protein_coding	epsin 2 [Source:HGNC Symbol;Acc:HGNC:18639]	x
ENSG00000072422	RHOBTB1	protein_coding	Rho related BTB domain containing 1 [Source:HGNC Symbol;Acc:HGNC:18738]	x
ENSG00000072756	TRNT1	protein_coding	tRNA nucleotidyl transferase 1 [Source:HGNC Symbol;Acc:HGNC:17341]	x
ENSG00000072832	CRMP1	protein_coding	collapsin response mediator protein 1 [Source:HGNC Symbol;Acc:HGNC:2365]	x
ENSG00000072954	TMEM38A	protein_coding	transmembrane protein 38A [Source:HGNC Symbol;Acc:HGNC:28462]	x
ENSG00000073150	PANX2	protein_coding	pannexin 2 [Source:HGNC Symbol;Acc:HGNC:8600]	x	x
ENSG00000073670	ADAM11	protein_coding	ADAM metallopeptidase domain 11 [Source:HGNC Symbol;Acc:HGNC:189]	x	x
ENSG00000073792	IGF2BP2	protein_coding	insulin like growth factor 2 mRNA binding protein 2 [Source:HGNC Symbol;Acc:HGNC:28867]	x	x
ENSG00000073861	TBX21	protein_coding	T-box transcription factor 21 [Source:HGNC Symbol;Acc:HGNC:11599]	x
ENSG00000074181	NOTCH3	protein_coding	notch receptor 3 [Source:HGNC Symbol;Acc:HGNC:7883]	x
ENSG00000075043	KCNQ2	protein_coding	potassium voltage-gated channel subfamily Q member 2 [Source:HGNC Symbol;Acc:HGNC:6296]	x
ENSG00000075275	CELSR1	protein_coding	cadherin EGF LAG seven-pass G-type receptor 1 [Source:HGNC Symbol;Acc:HGNC:1850]	x	x
ENSG00000075391	RASAL2	protein_coding	RAS protein activator like 2 [Source:HGNC Symbol;Acc:HGNC:9874]	x
ENSG00000075429	CACNG5	protein_coding	calcium voltage-gated channel auxiliary subunit gamma 5 [Source:HGNC Symbol;Acc:HGNC:1409]	x
ENSG00000075461	CACNG4	protein_coding	calcium voltage-gated channel auxiliary subunit gamma 4 [Source:HGNC Symbol;Acc:HGNC:1408]	x
ENSG00000076716	GPC4	protein_coding	glypican 4 [Source:HGNC Symbol;Acc:HGNC:4452]	x
ENSG00000077044	DGKD	protein_coding	diacylglycerol kinase delta [Source:HGNC Symbol;Acc:HGNC:2851]	x	x
ENSG00000077549	CAPZB	protein_coding	capping actin protein of muscle Z-line subunit beta [Source:HGNC Symbol;Acc:HGNC:1491]	x
ENSG00000078053	AMPH	protein_coding	amphiphysin [Source:HGNC Symbol;Acc:HGNC:471]	x
ENSG00000079841	RIMS1	protein_coding	regulating synaptic membrane exocytosis 1 [Source:HGNC Symbol;Acc:HGNC:17282]	x
ENSG00000080224	EPHA6	protein_coding	EPH receptor A6 [Source:HGNC Symbol;Acc:HGNC:19296]	x
ENSG00000080802	CNOT4	protein_coding	CCR4-NOT transcription complex subunit 4 [Source:HGNC Symbol;Acc:HGNC:7880]	x
ENSG00000080845	DLGAP4	protein_coding	DLG associated protein 4 [Source:HGNC Symbol;Acc:HGNC:24476]	x
ENSG00000081026	MAGI3	protein_coding	membrane associated guanylate kinase, WW and PDZ domain containing 3 [Source:HGNC Symbol;Acc:HGNC:29647]	x
ENSG00000081059	TCF7	protein_coding	transcription factor 7 [Source:HGNC Symbol;Acc:HGNC:11639]	x
ENSG00000081760	AACS	protein_coding	acetoacetyl-CoA synthetase [Source:HGNC Symbol;Acc:HGNC:21298]	x
ENSG00000081870	HSPB11	protein_coding	heat shock protein family B (small) member 11 [Source:HGNC Symbol;Acc:HGNC:25019]	x
ENSG00000084112	SSH1	protein_coding	slingshot protein phosphatase 1 [Source:HGNC Symbol;Acc:HGNC:30579]	x
ENSG00000084636	COL16A1	protein_coding	collagen type XVI alpha 1 chain [Source:HGNC Symbol;Acc:HGNC:2193]	x
ENSG00000085063	CD59	protein_coding	CD59 molecule (CD59 blood group) [Source:HGNC Symbol;Acc:HGNC:1689]	x
ENSG00000085276	MECOM	protein_coding	MDS1 and EVI1 complex locus [Source:HGNC Symbol;Acc:HGNC:3498]	x
ENSG00000085552	IGSF9	protein_coding	immunoglobulin superfamily member 9 [Source:HGNC Symbol;Acc:HGNC:18132]	x
ENSG00000085719	CPNE3	protein_coding	copine 3 [Source:HGNC Symbol;Acc:HGNC:2316]	x
ENSG00000085832	EPS15	protein_coding	epidermal growth factor receptor pathway substrate 15 [Source:HGNC Symbol;Acc:HGNC:3419]	x	x
ENSG00000086062	B4GALT1	protein_coding	beta-1,4-galactosyltransferase 1 [Source:HGNC Symbol;Acc:HGNC:924]	x
ENSG00000087116	ADAMTS2	protein_coding	ADAM metallopeptidase with thrombospondin type 1 motif 2 [Source:HGNC Symbol;Acc:HGNC:218]	x
ENSG00000087266	SH3BP2	protein_coding	SH3 domain binding protein 2 [Source:HGNC Symbol;Acc:HGNC:10825]	x	x
ENSG00000087495	PHACTR3	protein_coding	phosphatase and actin regulator 3 [Source:HGNC Symbol;Acc:HGNC:15833]	x	x
ENSG00000088448	ANKRD10	protein_coding	ankyrin repeat domain 10 [Source:HGNC Symbol;Acc:HGNC:20265]	x
ENSG00000088854	C20orf194	protein_coding	chromosome 20 open reading frame 194 [Source:HGNC Symbol;Acc:HGNC:17721]	x	x
ENSG00000088882	CPXM1	protein_coding	carboxypeptidase X, M14 family member 1 [Source:HGNC Symbol;Acc:HGNC:15771]	x
ENSG00000089154	GCN1	protein_coding	GCN1 activator of EIF2AK4 [Source:HGNC Symbol;Acc:HGNC:4199]	x
ENSG00000089692	LAG3	protein_coding	lymphocyte activating 3 [Source:HGNC Symbol;Acc:HGNC:6476]	x
ENSG00000089916	GPATCH2L	protein_coding	G-patch domain containing 2 like [Source:HGNC Symbol;Acc:HGNC:20210]	x
ENSG00000090932	DLL3	protein_coding	delta like canonical Notch ligand 3 [Source:HGNC Symbol;Acc:HGNC:2909]	x
ENSG00000091127	PUS7	protein_coding	pseudouridine synthase 7 [Source:HGNC Symbol;Acc:HGNC:26033]	x
ENSG00000091129	NRCAM	protein_coding	neuronal cell adhesion molecule [Source:HGNC Symbol;Acc:HGNC:7994]	x
ENSG00000091317	CMTM6	protein_coding	CKLF like MARVEL transmembrane domain containing 6 [Source:HGNC Symbol;Acc:HGNC:19177]	x
ENSG00000091428	RAPGEF4	protein_coding	Rap guanine nucleotide exchange factor 4 [Source:HGNC Symbol;Acc:HGNC:16626]	x
ENSG00000091622	PITPNM3	protein_coding	PITPNM family member 3 [Source:HGNC Symbol;Acc:HGNC:21043]	x
ENSG00000092051	JPH4	protein_coding	junctophilin 4 [Source:HGNC Symbol;Acc:HGNC:20156]	x
ENSG00000092964	DPYSL2	protein_coding	dihydropyrimidinase like 2 [Source:HGNC Symbol;Acc:HGNC:3014]	x	x
ENSG00000095139	ARCN1	protein_coding	archain 1 [Source:HGNC Symbol;Acc:HGNC:649]	x
ENSG00000095397	WHRN	protein_coding	whirlin [Source:HGNC Symbol;Acc:HGNC:16361]	x	x
ENSG00000095539	SEMA4G	protein_coding	semaphorin 4G [Source:HGNC Symbol;Acc:HGNC:10735]	x	x
ENSG00000095752	IL11	protein_coding	interleukin 11 [Source:HGNC Symbol;Acc:HGNC:5966]	x
ENSG00000096070	BRPF3	protein_coding	bromodomain and PHD finger containing 3 [Source:HGNC Symbol;Acc:HGNC:14256]	x
ENSG00000099256	PRTFDC1	protein_coding	phosphoribosyl transferase domain containing 1 [Source:HGNC Symbol;Acc:HGNC:23333]	x
ENSG00000099365	STX1B	protein_coding	syntaxin 1B [Source:HGNC Symbol;Acc:HGNC:18539]	x
ENSG00000099377	HSD3B7	protein_coding	hydroxy-delta-5-steroid dehydrogenase, 3 beta- and steroid delta-isomerase 7 [Source:HGNC Symbol;Acc:HGNC:18324]	x
ENSG00000099814	CEP170B	protein_coding	centrosomal protein 170B [Source:HGNC Symbol;Acc:HGNC:20362]	x	x
ENSG00000099822	HCN2	protein_coding	hyperpolarization activated cyclic nucleotide gated potassium and sodium channel 2 [Source:HGNC Symbol;Acc:HGNC:4846]	x	x
ENSG00000099864	PALM	protein_coding	paralemmin [Source:HGNC Symbol;Acc:HGNC:8594]	x	x
ENSG00000099917	MED15	protein_coding	mediator complex subunit 15 [Source:HGNC Symbol;Acc:HGNC:14248]	x
ENSG00000099958	DERL3	protein_coding	derlin 3 [Source:HGNC Symbol;Acc:HGNC:14236]	x
ENSG00000100142	POLR2F	protein_coding	RNA polymerase II, I and III subunit F [Source:HGNC Symbol;Acc:HGNC:9193]	x
ENSG00000100181	TPTEP1	transcribed_unprocessed_pseudogene	TPTE pseudogene 1 [Source:HGNC Symbol;Acc:HGNC:43648]	x
ENSG00000100206	DMC1	protein_coding	DNA meiotic recombinase 1 [Source:HGNC Symbol;Acc:HGNC:2927]	x
ENSG00000100239	PPP6R2	protein_coding	protein phosphatase 6 regulatory subunit 2 [Source:HGNC Symbol;Acc:HGNC:19253]	x
ENSG00000100243	CYB5R3	protein_coding	cytochrome b5 reductase 3 [Source:HGNC Symbol;Acc:HGNC:2873]	x	x
ENSG00000100258	LMF2	protein_coding	lipase maturation factor 2 [Source:HGNC Symbol;Acc:HGNC:25096]	x	x
ENSG00000100290	BIK	protein_coding	BCL2 interacting killer [Source:HGNC Symbol;Acc:HGNC:1051]	x
ENSG00000100299	ARSA	protein_coding	arylsulfatase A [Source:HGNC Symbol;Acc:HGNC:713]	x	x
ENSG00000100300	TSPO	protein_coding	translocator protein [Source:HGNC Symbol;Acc:HGNC:1158]	x	x
ENSG00000100304	TTLL12	protein_coding	tubulin tyrosine ligase like 12 [Source:HGNC Symbol;Acc:HGNC:28974]	x	x
ENSG00000100314	CABP7	protein_coding	calcium binding protein 7 [Source:HGNC Symbol;Acc:HGNC:20834]	x	x
ENSG00000100387	RBX1	protein_coding	ring-box 1 [Source:HGNC Symbol;Acc:HGNC:9928]	x
ENSG00000100422	CERK	protein_coding	ceramide kinase [Source:HGNC Symbol;Acc:HGNC:19256]	x	x
ENSG00000100522	GNPNAT1	protein_coding	glucosamine-phosphate N-acetyltransferase 1 [Source:HGNC Symbol;Acc:HGNC:19980]	x	x
ENSG00000100523	DDHD1	protein_coding	DDHD domain containing 1 [Source:HGNC Symbol;Acc:HGNC:19714]	x
ENSG00000100577	GSTZ1	protein_coding	glutathione S-transferase zeta 1 [Source:HGNC Symbol;Acc:HGNC:4643]	x
ENSG00000100644	HIF1A	protein_coding	hypoxia inducible factor 1 subunit alpha [Source:HGNC Symbol;Acc:HGNC:4910]	x
ENSG00000100647	SUSD6	protein_coding	sushi domain containing 6 [Source:HGNC Symbol;Acc:HGNC:19956]	x	x
ENSG00000101057	MYBL2	protein_coding	MYB proto-oncogene like 2 [Source:HGNC Symbol;Acc:HGNC:7548]	x
ENSG00000101144	BMP7	protein_coding	bone morphogenetic protein 7 [Source:HGNC Symbol;Acc:HGNC:1074]	x
ENSG00000101180	HRH3	protein_coding	histamine receptor H3 [Source:HGNC Symbol;Acc:HGNC:5184]	x
ENSG00000101190	TCFL5	protein_coding	transcription factor like 5 [Source:HGNC Symbol;Acc:HGNC:11646]	x
ENSG00000101193	GID8	protein_coding	GID complex subunit 8 homolog [Source:HGNC Symbol;Acc:HGNC:15857]	x
ENSG00000101349	PAK5	protein_coding	p21 (RAC1) activated kinase 5 [Source:HGNC Symbol;Acc:HGNC:15916]	x
ENSG00000101421	CHMP4B	protein_coding	charged multivesicular body protein 4B [Source:HGNC Symbol;Acc:HGNC:16171]	x
ENSG00000101441	CST4	protein_coding	cystatin S [Source:HGNC Symbol;Acc:HGNC:2476]	x
ENSG00000101443	WFDC2	protein_coding	WAP four-disulfide core domain 2 [Source:HGNC Symbol;Acc:HGNC:15939]	x
ENSG00000101665	SMAD7	protein_coding	SMAD family member 7 [Source:HGNC Symbol;Acc:HGNC:6773]	x	x
ENSG00000101825	MXRA5	protein_coding	matrix remodeling associated 5 [Source:HGNC Symbol;Acc:HGNC:7539]	x
ENSG00000101850	GPR143	protein_coding	G protein-coupled receptor 143 [Source:HGNC Symbol;Acc:HGNC:20145]	x	x
ENSG00000101986	ABCD1	protein_coding	ATP binding cassette subfamily D member 1 [Source:HGNC Symbol;Acc:HGNC:61]	x
ENSG00000102034	ELF4	protein_coding	E74 like ETS transcription factor 4 [Source:HGNC Symbol;Acc:HGNC:3319]	x	x
ENSG00000102109	PCSK1N	protein_coding	proprotein convertase subtilisin/kexin type 1 inhibitor [Source:HGNC Symbol;Acc:HGNC:17301]	x
ENSG00000102145	GATA1	protein_coding	GATA binding protein 1 [Source:HGNC Symbol;Acc:HGNC:4170]	x
ENSG00000102181	CD99L2	protein_coding	CD99 molecule like 2 [Source:HGNC Symbol;Acc:HGNC:18237]	x	x
ENSG00000102287	GABRE	protein_coding	gamma-aminobutyric acid type A receptor subunit epsilon [Source:HGNC Symbol;Acc:HGNC:4085]	x
ENSG00000102312	PORCN	protein_coding	porcupine O-acyltransferase [Source:HGNC Symbol;Acc:HGNC:17652]	x
ENSG00000102385	DRP2	protein_coding	dystrophin related protein 2 [Source:HGNC Symbol;Acc:HGNC:3032]	x
ENSG00000102575	ACP5	protein_coding	acid phosphatase 5, tartrate resistant [Source:HGNC Symbol;Acc:HGNC:124]	x
ENSG00000102760	RGCC	protein_coding	regulator of cell cycle [Source:HGNC Symbol;Acc:HGNC:20369]	x
ENSG00000102781	KATNAL1	protein_coding	katanin catalytic subunit A1 like 1 [Source:HGNC Symbol;Acc:HGNC:28361]	x
ENSG00000102804	TSC22D1	protein_coding	TSC22 domain family member 1 [Source:HGNC Symbol;Acc:HGNC:16826]	x
ENSG00000102858	MGRN1	protein_coding	mahogunin ring finger 1 [Source:HGNC Symbol;Acc:HGNC:20254]	x	x
ENSG00000102871	TRADD	protein_coding	TNFRSF1A associated via death domain [Source:HGNC Symbol;Acc:HGNC:12030]	x
ENSG00000102897	LYRM1	protein_coding	LYR motif containing 1 [Source:HGNC Symbol;Acc:HGNC:25074]	x
ENSG00000102924	CBLN1	protein_coding	cerebellin 1 precursor [Source:HGNC Symbol;Acc:HGNC:1543]	x
ENSG00000102974	CTCF	protein_coding	CCCTC-binding factor [Source:HGNC Symbol;Acc:HGNC:13723]	x
ENSG00000103024	NME3	protein_coding	NME/NM23 nucleoside diphosphate kinase 3 [Source:HGNC Symbol;Acc:HGNC:7851]	x
ENSG00000103126	AXIN1	protein_coding	axin 1 [Source:HGNC Symbol;Acc:HGNC:903]	x
ENSG00000103154	NECAB2	protein_coding	N-terminal EF-hand calcium binding protein 2 [Source:HGNC Symbol;Acc:HGNC:23746]	x	x
ENSG00000103222	ABCC1	protein_coding	ATP binding cassette subfamily C member 1 [Source:HGNC Symbol;Acc:HGNC:51]	x
ENSG00000103241	FOXF1	protein_coding	forkhead box F1 [Source:HGNC Symbol;Acc:HGNC:3809]	x
ENSG00000103254	ANTKMT	protein_coding	adenine nucleotide translocase lysine methyltransferase [Source:HGNC Symbol;Acc:HGNC:14152]	x
ENSG00000103257	SLC7A5	protein_coding	solute carrier family 7 member 5 [Source:HGNC Symbol;Acc:HGNC:11063]	x	x
ENSG00000103381	CPPED1	protein_coding	calcineurin like phosphoesterase domain containing 1 [Source:HGNC Symbol;Acc:HGNC:25632]	x
ENSG00000103404	USP31	protein_coding	ubiquitin specific peptidase 31 [Source:HGNC Symbol;Acc:HGNC:20060]	x
ENSG00000103489	XYLT1	protein_coding	xylosyltransferase 1 [Source:HGNC Symbol;Acc:HGNC:15516]	x
ENSG00000103495	MAZ	protein_coding	MYC associated zinc finger protein [Source:HGNC Symbol;Acc:HGNC:6914]	x	x
ENSG00000103642	LACTB	protein_coding	lactamase beta [Source:HGNC Symbol;Acc:HGNC:16468]	x
ENSG00000103647	CORO2B	protein_coding	coronin 2B [Source:HGNC Symbol;Acc:HGNC:2256]	x
ENSG00000103742	IGDCC4	protein_coding	immunoglobulin superfamily DCC subclass member 4 [Source:HGNC Symbol;Acc:HGNC:13770]	x
ENSG00000104044	OCA2	protein_coding	OCA2 melanosomal transmembrane protein [Source:HGNC Symbol;Acc:HGNC:8101]	x
ENSG00000104177	MYEF2	protein_coding	myelin expression factor 2 [Source:HGNC Symbol;Acc:HGNC:17940]	x
ENSG00000104331	BPNT2	protein_coding	3&#39;(2&#39;), 5&#39;-bisphosphate nucleotidase 2 [Source:HGNC Symbol;Acc:HGNC:26019]	x
ENSG00000104343	UBE2W	protein_coding	ubiquitin conjugating enzyme E2 W [Source:HGNC Symbol;Acc:HGNC:25616]	x
ENSG00000104381	GDAP1	protein_coding	ganglioside induced differentiation associated protein 1 [Source:HGNC Symbol;Acc:HGNC:15968]	x
ENSG00000104517	UBR5	protein_coding	ubiquitin protein ligase E3 component n-recognin 5 [Source:HGNC Symbol;Acc:HGNC:16806]	x
ENSG00000104671	DCTN6	protein_coding	dynactin subunit 6 [Source:HGNC Symbol;Acc:HGNC:16964]	x
ENSG00000104687	GSR	protein_coding	glutathione-disulfide reductase [Source:HGNC Symbol;Acc:HGNC:4623]	x
ENSG00000104774	MAN2B1	protein_coding	mannosidase alpha class 2B member 1 [Source:HGNC Symbol;Acc:HGNC:6826]	x
ENSG00000104953	TLE6	protein_coding	TLE family member 6, subcortical maternal complex member [Source:HGNC Symbol;Acc:HGNC:30788]	x
ENSG00000105088	OLFM2	protein_coding	olfactomedin 2 [Source:HGNC Symbol;Acc:HGNC:17189]	x
ENSG00000105137	SYDE1	protein_coding	synapse defective Rho GTPase homolog 1 [Source:HGNC Symbol;Acc:HGNC:25824]	x	x
ENSG00000105173	CCNE1	protein_coding	cyclin E1 [Source:HGNC Symbol;Acc:HGNC:1589]	x
ENSG00000105251	SHD	protein_coding	Src homology 2 domain containing transforming protein D [Source:HGNC Symbol;Acc:HGNC:30633]	x
ENSG00000105556	MIER2	protein_coding	MIER family member 2 [Source:HGNC Symbol;Acc:HGNC:29210]	x
ENSG00000105605	CACNG7	protein_coding	calcium voltage-gated channel auxiliary subunit gamma 7 [Source:HGNC Symbol;Acc:HGNC:13626]	x
ENSG00000105613	MAST1	protein_coding	microtubule associated serine/threonine kinase 1 [Source:HGNC Symbol;Acc:HGNC:19034]	x
ENSG00000105639	JAK3	protein_coding	Janus kinase 3 [Source:HGNC Symbol;Acc:HGNC:6193]	x
ENSG00000105655	ISYNA1	protein_coding	inositol-3-phosphate synthase 1 [Source:HGNC Symbol;Acc:HGNC:29821]	x
ENSG00000105711	SCN1B	protein_coding	sodium voltage-gated channel beta subunit 1 [Source:HGNC Symbol;Acc:HGNC:10586]	x
ENSG00000105767	CADM4	protein_coding	cell adhesion molecule 4 [Source:HGNC Symbol;Acc:HGNC:30825]	x
ENSG00000105778	AVL9	protein_coding	AVL9 cell migration associated [Source:HGNC Symbol;Acc:HGNC:28994]	x
ENSG00000105808	RASA4	protein_coding	RAS p21 protein activator 4 [Source:HGNC Symbol;Acc:HGNC:23181]	x	x
ENSG00000105810	CDK6	protein_coding	cyclin dependent kinase 6 [Source:HGNC Symbol;Acc:HGNC:1777]	x
ENSG00000105866	SP4	protein_coding	Sp4 transcription factor [Source:HGNC Symbol;Acc:HGNC:11209]	x
ENSG00000106070	GRB10	protein_coding	growth factor receptor bound protein 10 [Source:HGNC Symbol;Acc:HGNC:4564]	x
ENSG00000106078	COBL	protein_coding	cordon-bleu WH2 repeat protein [Source:HGNC Symbol;Acc:HGNC:22199]	x
ENSG00000106089	STX1A	protein_coding	syntaxin 1A [Source:HGNC Symbol;Acc:HGNC:11433]	x
ENSG00000106355	LSM5	protein_coding	LSM5 homolog, U6 small nuclear RNA and mRNA degradation associated [Source:HGNC Symbol;Acc:HGNC:17162]	x	x
ENSG00000106367	AP1S1	protein_coding	adaptor related protein complex 1 subunit sigma 1 [Source:HGNC Symbol;Acc:HGNC:559]	x
ENSG00000106415	GLCCI1	protein_coding	glucocorticoid induced 1 [Source:HGNC Symbol;Acc:HGNC:18713]	x
ENSG00000106571	GLI3	protein_coding	GLI family zinc finger 3 [Source:HGNC Symbol;Acc:HGNC:4319]	x
ENSG00000106605	BLVRA	protein_coding	biliverdin reductase A [Source:HGNC Symbol;Acc:HGNC:1062]	x
ENSG00000106665	CLIP2	protein_coding	CAP-Gly domain containing linker protein 2 [Source:HGNC Symbol;Acc:HGNC:2586]	x	x
ENSG00000106991	ENG	protein_coding	endoglin [Source:HGNC Symbol;Acc:HGNC:3349]	x
ENSG00000107130	NCS1	protein_coding	neuronal calcium sensor 1 [Source:HGNC Symbol;Acc:HGNC:3953]	x	x
ENSG00000107187	LHX3	protein_coding	LIM homeobox 3 [Source:HGNC Symbol;Acc:HGNC:6595]	x
ENSG00000107282	APBA1	protein_coding	amyloid beta precursor protein binding family A member 1 [Source:HGNC Symbol;Acc:HGNC:578]	x
ENSG00000107338	SHB	protein_coding	SH2 domain containing adaptor protein B [Source:HGNC Symbol;Acc:HGNC:10838]	x
ENSG00000107341	UBE2R2	protein_coding	ubiquitin conjugating enzyme E2 R2 [Source:HGNC Symbol;Acc:HGNC:19907]	x
ENSG00000107719	PALD1	protein_coding	phosphatase domain containing paladin 1 [Source:HGNC Symbol;Acc:HGNC:23530]	x
ENSG00000107745	MICU1	protein_coding	mitochondrial calcium uptake 1 [Source:HGNC Symbol;Acc:HGNC:1530]	x
ENSG00000107968	MAP3K8	protein_coding	mitogen-activated protein kinase kinase kinase 8 [Source:HGNC Symbol;Acc:HGNC:6860]	x
ENSG00000108061	SHOC2	protein_coding	SHOC2 leucine rich repeat scaffold protein [Source:HGNC Symbol;Acc:HGNC:15454]	x	x
ENSG00000108219	TSPAN14	protein_coding	tetraspanin 14 [Source:HGNC Symbol;Acc:HGNC:23303]	x	x
ENSG00000108510	MED13	protein_coding	mediator complex subunit 13 [Source:HGNC Symbol;Acc:HGNC:22474]	x
ENSG00000108669	CYTH1	protein_coding	cytohesin 1 [Source:HGNC Symbol;Acc:HGNC:9501]	x	x
ENSG00000108828	VAT1	protein_coding	vesicle amine transport 1 [Source:HGNC Symbol;Acc:HGNC:16919]	x
ENSG00000108830	RND2	protein_coding	Rho family GTPase 2 [Source:HGNC Symbol;Acc:HGNC:18315]	x
ENSG00000108840	HDAC5	protein_coding	histone deacetylase 5 [Source:HGNC Symbol;Acc:HGNC:14068]	x	x
ENSG00000108854	SMURF2	protein_coding	SMAD specific E3 ubiquitin protein ligase 2 [Source:HGNC Symbol;Acc:HGNC:16809]	x
ENSG00000108932	SLC16A6	protein_coding	solute carrier family 16 member 6 [Source:HGNC Symbol;Acc:HGNC:10927]	x
ENSG00000108960	MMD	protein_coding	monocyte to macrophage differentiation associated [Source:HGNC Symbol;Acc:HGNC:7153]	x	x
ENSG00000109101	FOXN1	protein_coding	forkhead box N1 [Source:HGNC Symbol;Acc:HGNC:12765]	x
ENSG00000109189	USP46	protein_coding	ubiquitin specific peptidase 46 [Source:HGNC Symbol;Acc:HGNC:20075]	x	x
ENSG00000109332	UBE2D3	protein_coding	ubiquitin conjugating enzyme E2 D3 [Source:HGNC Symbol;Acc:HGNC:12476]	x
ENSG00000109381	ELF2	protein_coding	E74 like ETS transcription factor 2 [Source:HGNC Symbol;Acc:HGNC:3317]	x	x
ENSG00000109586	GALNT7	protein_coding	polypeptide N-acetylgalactosaminyltransferase 7 [Source:HGNC Symbol;Acc:HGNC:4129]	x
ENSG00000109738	GLRB	protein_coding	glycine receptor beta [Source:HGNC Symbol;Acc:HGNC:4329]	x
ENSG00000109756	RAPGEF2	protein_coding	Rap guanine nucleotide exchange factor 2 [Source:HGNC Symbol;Acc:HGNC:16854]	x
ENSG00000109787	KLF3	protein_coding	Kruppel like factor 3 [Source:HGNC Symbol;Acc:HGNC:16516]	x
ENSG00000109956	B3GAT1	protein_coding	beta-1,3-glucuronyltransferase 1 [Source:HGNC Symbol;Acc:HGNC:921]	x	x
ENSG00000110080	ST3GAL4	protein_coding	ST3 beta-galactoside alpha-2,3-sialyltransferase 4 [Source:HGNC Symbol;Acc:HGNC:10864]	x
ENSG00000110148	CCKBR	protein_coding	cholecystokinin B receptor [Source:HGNC Symbol;Acc:HGNC:1571]	x
ENSG00000110367	DDX6	protein_coding	DEAD-box helicase 6 [Source:HGNC Symbol;Acc:HGNC:2747]	x
ENSG00000110395	CBL	protein_coding	Cbl proto-oncogene [Source:HGNC Symbol;Acc:HGNC:1541]	x
ENSG00000110660	SLC35F2	protein_coding	solute carrier family 35 member F2 [Source:HGNC Symbol;Acc:HGNC:23615]	x
ENSG00000110811	P3H3	protein_coding	prolyl 3-hydroxylase 3 [Source:HGNC Symbol;Acc:HGNC:19318]	x	x
ENSG00000110888	CAPRIN2	protein_coding	caprin family member 2 [Source:HGNC Symbol;Acc:HGNC:21259]	x
ENSG00000110958	PTGES3	protein_coding	prostaglandin E synthase 3 [Source:HGNC Symbol;Acc:HGNC:16049]	x
ENSG00000111145	ELK3	protein_coding	ETS transcription factor ELK3 [Source:HGNC Symbol;Acc:HGNC:3325]	x
ENSG00000111321	LTBR	protein_coding	lymphotoxin beta receptor [Source:HGNC Symbol;Acc:HGNC:6718]	x
ENSG00000111877	MCM9	protein_coding	minichromosome maintenance 9 homologous recombination repair factor [Source:HGNC Symbol;Acc:HGNC:21484]	x
ENSG00000112234	FBXL4	protein_coding	F-box and leucine rich repeat protein 4 [Source:HGNC Symbol;Acc:HGNC:13601]	x
ENSG00000112320	SOBP	protein_coding	sine oculis binding protein homolog [Source:HGNC Symbol;Acc:HGNC:29256]	x	x
ENSG00000112379	ARFGEF3	protein_coding	ARFGEF family member 3 [Source:HGNC Symbol;Acc:HGNC:21213]	x
ENSG00000112562	SMOC2	protein_coding	SPARC related modular calcium binding 2 [Source:HGNC Symbol;Acc:HGNC:20323]	x	x
ENSG00000112655	PTK7	protein_coding	protein tyrosine kinase 7 (inactive) [Source:HGNC Symbol;Acc:HGNC:9618]	x
ENSG00000112715	VEGFA	protein_coding	vascular endothelial growth factor A [Source:HGNC Symbol;Acc:HGNC:12680]	x
ENSG00000112874	NUDT12	protein_coding	nudix hydrolase 12 [Source:HGNC Symbol;Acc:HGNC:18826]	x
ENSG00000112941	TENT4A	protein_coding	terminal nucleotidyltransferase 4A [Source:HGNC Symbol;Acc:HGNC:16705]	x
ENSG00000112992	NNT	protein_coding	nicotinamide nucleotide transhydrogenase [Source:HGNC Symbol;Acc:HGNC:7863]	x
ENSG00000113083	LOX	protein_coding	lysyl oxidase [Source:HGNC Symbol;Acc:HGNC:6664]	x
ENSG00000113119	TMCO6	protein_coding	transmembrane and coiled-coil domains 6 [Source:HGNC Symbol;Acc:HGNC:28814]	x
ENSG00000113140	SPARC	protein_coding	secreted protein acidic and cysteine rich [Source:HGNC Symbol;Acc:HGNC:11219]	x
ENSG00000113231	PDE8B	protein_coding	phosphodiesterase 8B [Source:HGNC Symbol;Acc:HGNC:8794]	x
ENSG00000113732	ATP6V0E1	protein_coding	ATPase H+ transporting V0 subunit e1 [Source:HGNC Symbol;Acc:HGNC:863]	x
ENSG00000114626	ABTB1	protein_coding	ankyrin repeat and BTB domain containing 1 [Source:HGNC Symbol;Acc:HGNC:18275]	x
ENSG00000114739	ACVR2B	protein_coding	activin A receptor type 2B [Source:HGNC Symbol;Acc:HGNC:174]	x
ENSG00000115194	SLC30A3	protein_coding	solute carrier family 30 member 3 [Source:HGNC Symbol;Acc:HGNC:11014]	x
ENSG00000115290	GRB14	protein_coding	growth factor receptor bound protein 14 [Source:HGNC Symbol;Acc:HGNC:4565]	x	x
ENSG00000115306	SPTBN1	protein_coding	spectrin beta, non-erythrocytic 1 [Source:HGNC Symbol;Acc:HGNC:11275]	x
ENSG00000115596	WNT6	protein_coding	Wnt family member 6 [Source:HGNC Symbol;Acc:HGNC:12785]	x	x
ENSG00000115756	HPCAL1	protein_coding	hippocalcin like 1 [Source:HGNC Symbol;Acc:HGNC:5145]	x
ENSG00000115760	BIRC6	protein_coding	baculoviral IAP repeat containing 6 [Source:HGNC Symbol;Acc:HGNC:13516]	x
ENSG00000115825	PRKD3	protein_coding	protein kinase D3 [Source:HGNC Symbol;Acc:HGNC:9408]	x
ENSG00000115935	WIPF1	protein_coding	WAS/WASL interacting protein family member 1 [Source:HGNC Symbol;Acc:HGNC:12736]	x
ENSG00000116014	KISS1R	protein_coding	KISS1 receptor [Source:HGNC Symbol;Acc:HGNC:4510]	x
ENSG00000116039	ATP6V1B1	protein_coding	ATPase H+ transporting V1 subunit B1 [Source:HGNC Symbol;Acc:HGNC:853]	x
ENSG00000116218	NPHS2	protein_coding	NPHS2 stomatin family member, podocin [Source:HGNC Symbol;Acc:HGNC:13394]	x
ENSG00000116260	QSOX1	protein_coding	quiescin sulfhydryl oxidase 1 [Source:HGNC Symbol;Acc:HGNC:9756]	x
ENSG00000116544	DLGAP3	protein_coding	DLG associated protein 3 [Source:HGNC Symbol;Acc:HGNC:30368]	x
ENSG00000116574	RHOU	protein_coding	ras homolog family member U [Source:HGNC Symbol;Acc:HGNC:17794]	x
ENSG00000116670	MAD2L2	protein_coding	mitotic arrest deficient 2 like 2 [Source:HGNC Symbol;Acc:HGNC:6764]	x
ENSG00000116731	PRDM2	protein_coding	PR/SET domain 2 [Source:HGNC Symbol;Acc:HGNC:9347]	x
ENSG00000116815	CD58	protein_coding	CD58 molecule [Source:HGNC Symbol;Acc:HGNC:1688]	x
ENSG00000116922	C1orf109	protein_coding	chromosome 1 open reading frame 109 [Source:HGNC Symbol;Acc:HGNC:26039]	x
ENSG00000116985	BMP8B	protein_coding	bone morphogenetic protein 8b [Source:HGNC Symbol;Acc:HGNC:1075]	x
ENSG00000117013	KCNQ4	protein_coding	potassium voltage-gated channel subfamily Q member 4 [Source:HGNC Symbol;Acc:HGNC:6298]	x
ENSG00000117151	CTBS	protein_coding	chitobiase [Source:HGNC Symbol;Acc:HGNC:2496]	x	x
ENSG00000117154	IGSF21	protein_coding	immunoglobin superfamily member 21 [Source:HGNC Symbol;Acc:HGNC:28246]	x	x
ENSG00000117308	GALE	protein_coding	UDP-galactose-4-epimerase [Source:HGNC Symbol;Acc:HGNC:4116]	x
ENSG00000117519	CNN3	protein_coding	calponin 3 [Source:HGNC Symbol;Acc:HGNC:2157]	x
ENSG00000117525	F3	protein_coding	coagulation factor III, tissue factor [Source:HGNC Symbol;Acc:HGNC:3541]	x
ENSG00000117592	PRDX6	protein_coding	peroxiredoxin 6 [Source:HGNC Symbol;Acc:HGNC:16753]	x
ENSG00000117602	RCAN3	protein_coding	RCAN family member 3 [Source:HGNC Symbol;Acc:HGNC:3042]	x
ENSG00000117691	NENF	protein_coding	neudesin neurotrophic factor [Source:HGNC Symbol;Acc:HGNC:30384]	x
ENSG00000118058	KMT2A	protein_coding	lysine methyltransferase 2A [Source:HGNC Symbol;Acc:HGNC:7132]	x
ENSG00000118160	SLC8A2	protein_coding	solute carrier family 8 member A2 [Source:HGNC Symbol;Acc:HGNC:11069]	x	x
ENSG00000118194	TNNT2	protein_coding	troponin T2, cardiac type [Source:HGNC Symbol;Acc:HGNC:11949]	x
ENSG00000118600	RXYLT1	protein_coding	ribitol xylosyltransferase 1 [Source:HGNC Symbol;Acc:HGNC:13530]	x
ENSG00000118762	PKD2	protein_coding	polycystin 2, transient receptor potential cation channel [Source:HGNC Symbol;Acc:HGNC:9009]	x	x
ENSG00000118985	ELL2	protein_coding	elongation factor for RNA polymerase II 2 [Source:HGNC Symbol;Acc:HGNC:17064]	x
ENSG00000119042	SATB2	protein_coding	SATB homeobox 2 [Source:HGNC Symbol;Acc:HGNC:21637]	x
ENSG00000119231	SENP5	protein_coding	SUMO specific peptidase 5 [Source:HGNC Symbol;Acc:HGNC:28407]	x
ENSG00000119314	PTBP3	protein_coding	polypyrimidine tract binding protein 3 [Source:HGNC Symbol;Acc:HGNC:10253]	x	x
ENSG00000119326	CTNNAL1	protein_coding	catenin alpha like 1 [Source:HGNC Symbol;Acc:HGNC:2512]	x	x
ENSG00000119328	ABITRAM	protein_coding	actin binding transcription modulator [Source:HGNC Symbol;Acc:HGNC:1364]	x
ENSG00000119383	PTPA	protein_coding	protein phosphatase 2 phosphatase activator [Source:HGNC Symbol;Acc:HGNC:9308]	x
ENSG00000119411	BSPRY	protein_coding	B-box and SPRY domain containing [Source:HGNC Symbol;Acc:HGNC:18232]	x	x
ENSG00000119431	HDHD3	protein_coding	haloacid dehalogenase like hydrolase domain containing 3 [Source:HGNC Symbol;Acc:HGNC:28171]	x
ENSG00000119514	GALNT12	protein_coding	polypeptide N-acetylgalactosaminyltransferase 12 [Source:HGNC Symbol;Acc:HGNC:19877]	x
ENSG00000119537	KDSR	protein_coding	3-ketodihydrosphingosine reductase [Source:HGNC Symbol;Acc:HGNC:4021]	x
ENSG00000120068	HOXB8	protein_coding	homeobox B8 [Source:HGNC Symbol;Acc:HGNC:5119]	x
ENSG00000120437	ACAT2	protein_coding	acetyl-CoA acetyltransferase 2 [Source:HGNC Symbol;Acc:HGNC:94]	x
ENSG00000120457	KCNJ5	protein_coding	potassium inwardly rectifying channel subfamily J member 5 [Source:HGNC Symbol;Acc:HGNC:6266]	x
ENSG00000120837	NFYB	protein_coding	nuclear transcription factor Y subunit beta [Source:HGNC Symbol;Acc:HGNC:7805]	x
ENSG00000120899	PTK2B	protein_coding	protein tyrosine kinase 2 beta [Source:HGNC Symbol;Acc:HGNC:9612]	x
ENSG00000120948	TARDBP	protein_coding	TAR DNA binding protein [Source:HGNC Symbol;Acc:HGNC:11571]	x
ENSG00000121060	TRIM25	protein_coding	tripartite motif containing 25 [Source:HGNC Symbol;Acc:HGNC:12932]	x
ENSG00000121064	SCPEP1	protein_coding	serine carboxypeptidase 1 [Source:HGNC Symbol;Acc:HGNC:29507]	x
ENSG00000121075	TBX4	protein_coding	T-box transcription factor 4 [Source:HGNC Symbol;Acc:HGNC:11603]	x
ENSG00000121210	TMEM131L	protein_coding	transmembrane 131 like [Source:HGNC Symbol;Acc:HGNC:29146]	x	x
ENSG00000121274	TENT4B	protein_coding	terminal nucleotidyltransferase 4B [Source:HGNC Symbol;Acc:HGNC:30758]	x
ENSG00000121297	TSHZ3	protein_coding	teashirt zinc finger homeobox 3 [Source:HGNC Symbol;Acc:HGNC:30700]	x
ENSG00000121454	LHX4	protein_coding	LIM homeobox 4 [Source:HGNC Symbol;Acc:HGNC:21734]	x
ENSG00000121653	MAPK8IP1	protein_coding	mitogen-activated protein kinase 8 interacting protein 1 [Source:HGNC Symbol;Acc:HGNC:6882]	x
ENSG00000121749	TBC1D15	protein_coding	TBC1 domain family member 15 [Source:HGNC Symbol;Acc:HGNC:25694]	x
ENSG00000121764	HCRTR1	protein_coding	hypocretin receptor 1 [Source:HGNC Symbol;Acc:HGNC:4848]	x
ENSG00000121864	ZNF639	protein_coding	zinc finger protein 639 [Source:HGNC Symbol;Acc:HGNC:30950]	x
ENSG00000121966	CXCR4	protein_coding	C-X-C motif chemokine receptor 4 [Source:HGNC Symbol;Acc:HGNC:2561]	x
ENSG00000122008	POLK	protein_coding	DNA polymerase kappa [Source:HGNC Symbol;Acc:HGNC:9183]	x
ENSG00000122515	ZMIZ2	protein_coding	zinc finger MIZ-type containing 2 [Source:HGNC Symbol;Acc:HGNC:22229]	x
ENSG00000122729	ACO1	protein_coding	aconitase 1 [Source:HGNC Symbol;Acc:HGNC:117]	x
ENSG00000122779	TRIM24	protein_coding	tripartite motif containing 24 [Source:HGNC Symbol;Acc:HGNC:11812]	x
ENSG00000122863	CHST3	protein_coding	carbohydrate sulfotransferase 3 [Source:HGNC Symbol;Acc:HGNC:1971]	x
ENSG00000122970	IFT81	protein_coding	intraflagellar transport 81 [Source:HGNC Symbol;Acc:HGNC:14313]	x
ENSG00000123066	MED13L	protein_coding	mediator complex subunit 13L [Source:HGNC Symbol;Acc:HGNC:22962]	x
ENSG00000123240	OPTN	protein_coding	optineurin [Source:HGNC Symbol;Acc:HGNC:17142]	x
ENSG00000123243	ITIH5	protein_coding	inter-alpha-trypsin inhibitor heavy chain 5 [Source:HGNC Symbol;Acc:HGNC:21449]	x	x
ENSG00000123384	LRP1	protein_coding	LDL receptor related protein 1 [Source:HGNC Symbol;Acc:HGNC:6692]	x	x
ENSG00000123572	NRK	protein_coding	Nik related kinase [Source:HGNC Symbol;Acc:HGNC:25391]	x
ENSG00000123595	RAB9A	protein_coding	RAB9A, member RAS oncogene family [Source:HGNC Symbol;Acc:HGNC:9792]	x
ENSG00000123684	LPGAT1	protein_coding	lysophosphatidylglycerol acyltransferase 1 [Source:HGNC Symbol;Acc:HGNC:28985]	x
ENSG00000123739	PLA2G12A	protein_coding	phospholipase A2 group XIIA [Source:HGNC Symbol;Acc:HGNC:18554]	x
ENSG00000123908	2002-08-01	protein_coding	argonaute RISC catalytic component 2 [Source:HGNC Symbol;Acc:HGNC:3263]	x	x
ENSG00000124126	PREX1	protein_coding	phosphatidylinositol-3,4,5-trisphosphate dependent Rac exchange factor 1 [Source:HGNC Symbol;Acc:HGNC:32594]	x
ENSG00000124145	SDC4	protein_coding	syndecan 4 [Source:HGNC Symbol;Acc:HGNC:10661]	x
ENSG00000124205	EDN3	protein_coding	endothelin 3 [Source:HGNC Symbol;Acc:HGNC:3178]	x	x
ENSG00000124212	PTGIS	protein_coding	prostaglandin I2 synthase [Source:HGNC Symbol;Acc:HGNC:9603]	x
ENSG00000124214	STAU1	protein_coding	staufen double-stranded RNA binding protein 1 [Source:HGNC Symbol;Acc:HGNC:11370]	x	x
ENSG00000124216	SNAI1	protein_coding	snail family transcriptional repressor 1 [Source:HGNC Symbol;Acc:HGNC:11128]	x
ENSG00000124299	PEPD	protein_coding	peptidase D [Source:HGNC Symbol;Acc:HGNC:8840]	x
ENSG00000124302	CHST8	protein_coding	carbohydrate sulfotransferase 8 [Source:HGNC Symbol;Acc:HGNC:15993]	x
ENSG00000124406	ATP8A1	protein_coding	ATPase phospholipid transporting 8A1 [Source:HGNC Symbol;Acc:HGNC:13531]	x
ENSG00000124783	SSR1	protein_coding	signal sequence receptor subunit 1 [Source:HGNC Symbol;Acc:HGNC:11323]	x
ENSG00000124788	ATXN1	protein_coding	ataxin 1 [Source:HGNC Symbol;Acc:HGNC:10548]	x	x
ENSG00000124795	DEK	protein_coding	DEK proto-oncogene [Source:HGNC Symbol;Acc:HGNC:2768]	x
ENSG00000124831	LRRFIP1	protein_coding	LRR binding FLII interacting protein 1 [Source:HGNC Symbol;Acc:HGNC:6702]	x
ENSG00000124920	MYRF	protein_coding	myelin regulatory factor [Source:HGNC Symbol;Acc:HGNC:1181]	x	x
ENSG00000125246	CLYBL	protein_coding	citramalyl-CoA lyase [Source:HGNC Symbol;Acc:HGNC:18355]	x	x
ENSG00000125247	TMTC4	protein_coding	transmembrane O-mannosyltransferase targeting cadherins 4 [Source:HGNC Symbol;Acc:HGNC:25904]	x
ENSG00000125249	RAP2A	protein_coding	RAP2A, member of RAS oncogene family [Source:HGNC Symbol;Acc:HGNC:9861]	x
ENSG00000125337	KIF25	protein_coding	kinesin family member 25 [Source:HGNC Symbol;Acc:HGNC:6390]	x
ENSG00000125386	FAM193A	protein_coding	family with sequence similarity 193 member A [Source:HGNC Symbol;Acc:HGNC:16822]	x
ENSG00000125520	SLC2A4RG	protein_coding	SLC2A4 regulator [Source:HGNC Symbol;Acc:HGNC:15930]	x
ENSG00000125531	FNDC11	protein_coding	fibronectin type III domain containing 11 [Source:HGNC Symbol;Acc:HGNC:28764]	x
ENSG00000125657	TNFSF9	protein_coding	TNF superfamily member 9 [Source:HGNC Symbol;Acc:HGNC:11939]	x
ENSG00000125730	C3	protein_coding	complement C3 [Source:HGNC Symbol;Acc:HGNC:1318]	x	x
ENSG00000125817	CENPB	protein_coding	centromere protein B [Source:HGNC Symbol;Acc:HGNC:1852]	x
ENSG00000125820	NKX2-2	protein_coding	NK2 homeobox 2 [Source:HGNC Symbol;Acc:HGNC:7835]	x
ENSG00000125895	TMEM74B	protein_coding	transmembrane protein 74B [Source:HGNC Symbol;Acc:HGNC:15893]	x	x
ENSG00000125952	MAX	protein_coding	MYC associated factor X [Source:HGNC Symbol;Acc:HGNC:6913]	x
ENSG00000125967	NECAB3	protein_coding	N-terminal EF-hand calcium binding protein 3 [Source:HGNC Symbol;Acc:HGNC:15851]	x
ENSG00000126353	CCR7	protein_coding	C-C motif chemokine receptor 7 [Source:HGNC Symbol;Acc:HGNC:1608]	x
ENSG00000126562	WNK4	protein_coding	WNK lysine deficient protein kinase 4 [Source:HGNC Symbol;Acc:HGNC:14544]	x
ENSG00000126733	DACH2	protein_coding	dachshund family transcription factor 2 [Source:HGNC Symbol;Acc:HGNC:16814]	x
ENSG00000126775	ATG14	protein_coding	autophagy related 14 [Source:HGNC Symbol;Acc:HGNC:19962]	x
ENSG00000126821	SGPP1	protein_coding	sphingosine-1-phosphate phosphatase 1 [Source:HGNC Symbol;Acc:HGNC:17720]	x	x
ENSG00000126878	AIF1L	protein_coding	allograft inflammatory factor 1 like [Source:HGNC Symbol;Acc:HGNC:28904]	x	x
ENSG00000127314	RAP1B	protein_coding	RAP1B, member of RAS oncogene family [Source:HGNC Symbol;Acc:HGNC:9857]	x	x
ENSG00000127418	FGFRL1	protein_coding	fibroblast growth factor receptor like 1 [Source:HGNC Symbol;Acc:HGNC:3693]	x	x
ENSG00000127588	GNG13	protein_coding	G protein subunit gamma 13 [Source:HGNC Symbol;Acc:HGNC:14131]	x
ENSG00000128016	ZFP36	protein_coding	ZFP36 ring finger protein [Source:HGNC Symbol;Acc:HGNC:12862]	x
ENSG00000128203	ASPHD2	protein_coding	aspartate beta-hydroxylase domain containing 2 [Source:HGNC Symbol;Acc:HGNC:30437]	x
ENSG00000128591	FLNC	protein_coding	filamin C [Source:HGNC Symbol;Acc:HGNC:3756]	x
ENSG00000128791	TWSG1	protein_coding	twisted gastrulation BMP signaling modulator 1 [Source:HGNC Symbol;Acc:HGNC:12429]	x	x
ENSG00000128805	ARHGAP22	protein_coding	Rho GTPase activating protein 22 [Source:HGNC Symbol;Acc:HGNC:30320]	x
ENSG00000129173	E2F8	protein_coding	E2F transcription factor 8 [Source:HGNC Symbol;Acc:HGNC:24727]	x
ENSG00000129472	RAB2B	protein_coding	RAB2B, member RAS oncogene family [Source:HGNC Symbol;Acc:HGNC:20246]	x
ENSG00000129515	SNX6	protein_coding	sorting nexin 6 [Source:HGNC Symbol;Acc:HGNC:14970]	x
ENSG00000129625	REEP5	protein_coding	receptor accessory protein 5 [Source:HGNC Symbol;Acc:HGNC:30077]	x
ENSG00000129946	SHC2	protein_coding	SHC adaptor protein 2 [Source:HGNC Symbol;Acc:HGNC:29869]	x
ENSG00000130037	KCNA5	protein_coding	potassium voltage-gated channel subfamily A member 5 [Source:HGNC Symbol;Acc:HGNC:6224]	x
ENSG00000130045	NXNL2	protein_coding	nucleoredoxin like 2 [Source:HGNC Symbol;Acc:HGNC:30482]	x
ENSG00000130054	FAM155B	protein_coding	family with sequence similarity 155 member B [Source:HGNC Symbol;Acc:HGNC:30701]	x
ENSG00000130119	GNL3L	protein_coding	G protein nucleolar 3 like [Source:HGNC Symbol;Acc:HGNC:25553]	x
ENSG00000130147	SH3BP4	protein_coding	SH3 domain binding protein 4 [Source:HGNC Symbol;Acc:HGNC:10826]	x	x
ENSG00000130283	GDF1	protein_coding	growth differentiation factor 1 [Source:HGNC Symbol;Acc:HGNC:4214]	x
ENSG00000130396	AFDN	protein_coding	afadin, adherens junction formation factor [Source:HGNC Symbol;Acc:HGNC:7137]	x	x
ENSG00000130513	GDF15	protein_coding	growth differentiation factor 15 [Source:HGNC Symbol;Acc:HGNC:30142]	x
ENSG00000130528	HRC	protein_coding	histidine rich calcium binding protein [Source:HGNC Symbol;Acc:HGNC:5178]	x
ENSG00000130559	CAMSAP1	protein_coding	calmodulin regulated spectrin associated protein 1 [Source:HGNC Symbol;Acc:HGNC:19946]	x
ENSG00000130589	HELZ2	protein_coding	helicase with zinc finger 2 [Source:HGNC Symbol;Acc:HGNC:30021]	x
ENSG00000130700	GATA5	protein_coding	GATA binding protein 5 [Source:HGNC Symbol;Acc:HGNC:15802]	x	x
ENSG00000130751	NPAS1	protein_coding	neuronal PAS domain protein 1 [Source:HGNC Symbol;Acc:HGNC:7894]	x
ENSG00000130762	ARHGEF16	protein_coding	Rho guanine nucleotide exchange factor 16 [Source:HGNC Symbol;Acc:HGNC:15515]	x
ENSG00000130775	THEMIS2	protein_coding	thymocyte selection associated family member 2 [Source:HGNC Symbol;Acc:HGNC:16839]	x
ENSG00000130943	PKDREJ	protein_coding	polycystin family receptor for egg jelly [Source:HGNC Symbol;Acc:HGNC:9015]	x
ENSG00000130962	PRRG1	protein_coding	proline rich and Gla domain 1 [Source:HGNC Symbol;Acc:HGNC:9469]	x
ENSG00000131142	CCL25	protein_coding	C-C motif chemokine ligand 25 [Source:HGNC Symbol;Acc:HGNC:10624]	x
ENSG00000131149	GSE1	protein_coding	Gse1 coiled-coil protein [Source:HGNC Symbol;Acc:HGNC:28979]	x
ENSG00000131242	RAB11FIP4	protein_coding	RAB11 family interacting protein 4 [Source:HGNC Symbol;Acc:HGNC:30267]	x	x
ENSG00000131409	LRRC4B	protein_coding	leucine rich repeat containing 4B [Source:HGNC Symbol;Acc:HGNC:25042]	x	x
ENSG00000131435	PDLIM4	protein_coding	PDZ and LIM domain 4 [Source:HGNC Symbol;Acc:HGNC:16501]	x	x
ENSG00000131652	THOC6	protein_coding	THO complex 6 [Source:HGNC Symbol;Acc:HGNC:28369]	x
ENSG00000131668	BARX1	protein_coding	BARX homeobox 1 [Source:HGNC Symbol;Acc:HGNC:955]	x
ENSG00000131771	PPP1R1B	protein_coding	protein phosphatase 1 regulatory inhibitor subunit 1B [Source:HGNC Symbol;Acc:HGNC:9287]	x
ENSG00000131773	KHDRBS3	protein_coding	KH RNA binding domain containing, signal transduction associated 3 [Source:HGNC Symbol;Acc:HGNC:18117]	x	x
ENSG00000131831	RAI2	protein_coding	retinoic acid induced 2 [Source:HGNC Symbol;Acc:HGNC:9835]	x	x
ENSG00000131899	LLGL1	protein_coding	LLGL scribble cell polarity complex component 1 [Source:HGNC Symbol;Acc:HGNC:6628]	x
ENSG00000131941	RHPN2	protein_coding	rhophilin Rho GTPase binding protein 2 [Source:HGNC Symbol;Acc:HGNC:19974]	x
ENSG00000132164	SLC6A11	protein_coding	solute carrier family 6 member 11 [Source:HGNC Symbol;Acc:HGNC:11044]	x
ENSG00000132321	IQCA1	protein_coding	IQ motif containing with AAA domain 1 [Source:HGNC Symbol;Acc:HGNC:26195]	x
ENSG00000132323	ILKAP	protein_coding	ILK associated serine/threonine phosphatase [Source:HGNC Symbol;Acc:HGNC:15566]	x
ENSG00000132570	PCBD2	protein_coding	pterin-4 alpha-carbinolamine dehydratase 2 [Source:HGNC Symbol;Acc:HGNC:24474]	x
ENSG00000132613	MTSS2	protein_coding	MTSS I-BAR domain containing 2 [Source:HGNC Symbol;Acc:HGNC:25094]	x
ENSG00000132622	HSPA12B	protein_coding	heat shock protein family A (Hsp70) member 12B [Source:HGNC Symbol;Acc:HGNC:16193]	x
ENSG00000132639	SNAP25	protein_coding	synaptosome associated protein 25 [Source:HGNC Symbol;Acc:HGNC:11132]	x
ENSG00000132640	BTBD3	protein_coding	BTB domain containing 3 [Source:HGNC Symbol;Acc:HGNC:15854]	x
ENSG00000132749	TESMIN	protein_coding	testis expressed metallothionein like protein [Source:HGNC Symbol;Acc:HGNC:7446]	x	x
ENSG00000132792	CTNNBL1	protein_coding	catenin beta like 1 [Source:HGNC Symbol;Acc:HGNC:15879]	x
ENSG00000132821	VSTM2L	protein_coding	V-set and transmembrane domain containing 2 like [Source:HGNC Symbol;Acc:HGNC:16096]	x	x
ENSG00000132849	PATJ	protein_coding	PATJ crumbs cell polarity complex component [Source:HGNC Symbol;Acc:HGNC:28881]	x
ENSG00000132975	GPR12	protein_coding	G protein-coupled receptor 12 [Source:HGNC Symbol;Acc:HGNC:4466]	x	x
ENSG00000133107	TRPC4	protein_coding	transient receptor potential cation channel subfamily C member 4 [Source:HGNC Symbol;Acc:HGNC:12336]	x
ENSG00000133116	KL	protein_coding	klotho [Source:HGNC Symbol;Acc:HGNC:6344]	x
ENSG00000133243	BTBD2	protein_coding	BTB domain containing 2 [Source:HGNC Symbol;Acc:HGNC:15504]	x
ENSG00000133246	PRAM1	protein_coding	PML-RARA regulated adaptor molecule 1 [Source:HGNC Symbol;Acc:HGNC:30091]	x
ENSG00000133392	MYH11	protein_coding	myosin heavy chain 11 [Source:HGNC Symbol;Acc:HGNC:7569]	x
ENSG00000133519	ZDHHC8P1	transcribed_unprocessed_pseudogene	ZDHHC8 pseudogene 1 [Source:HGNC Symbol;Acc:HGNC:26461]	x
ENSG00000133597	ADCK2	protein_coding	aarF domain containing kinase 2 [Source:HGNC Symbol;Acc:HGNC:19039]	x	x
ENSG00000133687	TMTC1	protein_coding	transmembrane O-mannosyltransferase targeting cadherins 1 [Source:HGNC Symbol;Acc:HGNC:24099]	x
ENSG00000133773	CCDC59	protein_coding	coiled-coil domain containing 59 [Source:HGNC Symbol;Acc:HGNC:25005]	x
ENSG00000133985	TTC9	protein_coding	tetratricopeptide repeat domain 9 [Source:HGNC Symbol;Acc:HGNC:20267]	x
ENSG00000134070	IRAK2	protein_coding	interleukin 1 receptor associated kinase 2 [Source:HGNC Symbol;Acc:HGNC:6113]	x
ENSG00000134107	BHLHE40	protein_coding	basic helix-loop-helix family member e40 [Source:HGNC Symbol;Acc:HGNC:1046]	x	x
ENSG00000134198	TSPAN2	protein_coding	tetraspanin 2 [Source:HGNC Symbol;Acc:HGNC:20659]	x	x
ENSG00000134444	RELCH	protein_coding	RAB11 binding and LisH domain, coiled-coil and HEAT repeat containing [Source:HGNC Symbol;Acc:HGNC:29289]	x
ENSG00000134463	ECHDC3	protein_coding	enoyl-CoA hydratase domain containing 3 [Source:HGNC Symbol;Acc:HGNC:23489]	x	x
ENSG00000134516	DOCK2	protein_coding	dedicator of cytokinesis 2 [Source:HGNC Symbol;Acc:HGNC:2988]	x
ENSG00000134569	LRP4	protein_coding	LDL receptor related protein 4 [Source:HGNC Symbol;Acc:HGNC:6696]	x	x
ENSG00000134709	HOOK1	protein_coding	hook microtubule tethering protein 1 [Source:HGNC Symbol;Acc:HGNC:19884]	x
ENSG00000134851	TMEM165	protein_coding	transmembrane protein 165 [Source:HGNC Symbol;Acc:HGNC:30760]	x
ENSG00000135002	RFK	protein_coding	riboflavin kinase [Source:HGNC Symbol;Acc:HGNC:30324]	x
ENSG00000135074	ADAM19	protein_coding	ADAM metallopeptidase domain 19 [Source:HGNC Symbol;Acc:HGNC:197]	x
ENSG00000135144	DTX1	protein_coding	deltex E3 ubiquitin ligase 1 [Source:HGNC Symbol;Acc:HGNC:3060]	x
ENSG00000135365	PHF21A	protein_coding	PHD finger protein 21A [Source:HGNC Symbol;Acc:HGNC:24156]	x
ENSG00000135447	PPP1R1A	protein_coding	protein phosphatase 1 regulatory inhibitor subunit 1A [Source:HGNC Symbol;Acc:HGNC:9286]	x
ENSG00000135503	ACVR1B	protein_coding	activin A receptor type 1B [Source:HGNC Symbol;Acc:HGNC:172]	x
ENSG00000135605	TEC	protein_coding	tec protein tyrosine kinase [Source:HGNC Symbol;Acc:HGNC:11719]	x
ENSG00000135686	KLHL36	protein_coding	kelch like family member 36 [Source:HGNC Symbol;Acc:HGNC:17844]	x	x
ENSG00000135750	KCNK1	protein_coding	potassium two pore domain channel subfamily K member 1 [Source:HGNC Symbol;Acc:HGNC:6272]	x
ENSG00000135766	EGLN1	protein_coding	egl-9 family hypoxia inducible factor 1 [Source:HGNC Symbol;Acc:HGNC:1232]	x	x
ENSG00000135824	RGS8	protein_coding	regulator of G protein signaling 8 [Source:HGNC Symbol;Acc:HGNC:16810]	x
ENSG00000135902	CHRND	protein_coding	cholinergic receptor nicotinic delta subunit [Source:HGNC Symbol;Acc:HGNC:1965]	x
ENSG00000136040	PLXNC1	protein_coding	plexin C1 [Source:HGNC Symbol;Acc:HGNC:9106]	x	x
ENSG00000136068	FLNB	protein_coding	filamin B [Source:HGNC Symbol;Acc:HGNC:3755]	x
ENSG00000136111	TBC1D4	protein_coding	TBC1 domain family member 4 [Source:HGNC Symbol;Acc:HGNC:19165]	x
ENSG00000136295	TTYH3	protein_coding	tweety family member 3 [Source:HGNC Symbol;Acc:HGNC:22222]	x
ENSG00000136297	MMD2	protein_coding	monocyte to macrophage differentiation associated 2 [Source:HGNC Symbol;Acc:HGNC:30133]	x
ENSG00000136327	NKX2-8	protein_coding	NK2 homeobox 8 [Source:HGNC Symbol;Acc:HGNC:16364]	x
ENSG00000136378	ADAMTS7	protein_coding	ADAM metallopeptidase with thrombospondin type 1 motif 7 [Source:HGNC Symbol;Acc:HGNC:223]	x
ENSG00000136451	VEZF1	protein_coding	vascular endothelial zinc finger 1 [Source:HGNC Symbol;Acc:HGNC:12949]	x
ENSG00000136720	HS6ST1	protein_coding	heparan sulfate 6-O-sulfotransferase 1 [Source:HGNC Symbol;Acc:HGNC:5201]	x
ENSG00000136874	STX17	protein_coding	syntaxin 17 [Source:HGNC Symbol;Acc:HGNC:11432]	x
ENSG00000137145	DENND4C	protein_coding	DENN domain containing 4C [Source:HGNC Symbol;Acc:HGNC:26079]	x
ENSG00000137166	FOXP4	protein_coding	forkhead box P4 [Source:HGNC Symbol;Acc:HGNC:20842]	x
ENSG00000137177	KIF13A	protein_coding	kinesin family member 13A [Source:HGNC Symbol;Acc:HGNC:14566]	x
ENSG00000137193	PIM1	protein_coding	Pim-1 proto-oncogene, serine/threonine kinase [Source:HGNC Symbol;Acc:HGNC:8986]	x
ENSG00000137221	TJAP1	protein_coding	tight junction associated protein 1 [Source:HGNC Symbol;Acc:HGNC:17949]	x
ENSG00000137265	IRF4	protein_coding	interferon regulatory factor 4 [Source:HGNC Symbol;Acc:HGNC:6119]	x
ENSG00000137273	FOXF2	protein_coding	forkhead box F2 [Source:HGNC Symbol;Acc:HGNC:3810]	x	x
ENSG00000137364	TPMT	protein_coding	thiopurine S-methyltransferase [Source:HGNC Symbol;Acc:HGNC:12014]	x
ENSG00000137486	ARRB1	protein_coding	arrestin beta 1 [Source:HGNC Symbol;Acc:HGNC:711]	x
ENSG00000137699	TRIM29	protein_coding	tripartite motif containing 29 [Source:HGNC Symbol;Acc:HGNC:17274]	x
ENSG00000137707	BTG4	protein_coding	BTG anti-proliferation factor 4 [Source:HGNC Symbol;Acc:HGNC:13862]	x
ENSG00000137821	LRRC49	protein_coding	leucine rich repeat containing 49 [Source:HGNC Symbol;Acc:HGNC:25965]	x
ENSG00000137841	PLCB2	protein_coding	phospholipase C beta 2 [Source:HGNC Symbol;Acc:HGNC:9055]	x
ENSG00000137878	GCOM1	protein_coding	GRINL1A complex locus 1 [Source:HGNC Symbol;Acc:HGNC:26424]	x
ENSG00000137942	FNBP1L	protein_coding	formin binding protein 1 like [Source:HGNC Symbol;Acc:HGNC:20851]	x
ENSG00000138081	FBXO11	protein_coding	F-box protein 11 [Source:HGNC Symbol;Acc:HGNC:13590]	x	x
ENSG00000138085	ATRAID	protein_coding	all-trans retinoic acid induced differentiation factor [Source:HGNC Symbol;Acc:HGNC:24090]	x
ENSG00000138101	DTNB	protein_coding	dystrobrevin beta [Source:HGNC Symbol;Acc:HGNC:3058]	x
ENSG00000138316	ADAMTS14	protein_coding	ADAM metallopeptidase with thrombospondin type 1 motif 14 [Source:HGNC Symbol;Acc:HGNC:14899]	x
ENSG00000138442	WDR12	protein_coding	WD repeat domain 12 [Source:HGNC Symbol;Acc:HGNC:14098]	x
ENSG00000138463	SLC49A4	protein_coding	solute carrier family 49 member 4 [Source:HGNC Symbol;Acc:HGNC:16628]	x
ENSG00000138640	FAM13A	protein_coding	family with sequence similarity 13 member A [Source:HGNC Symbol;Acc:HGNC:19367]	x
ENSG00000138698	RAP1GDS1	protein_coding	Rap1 GTPase-GDP dissociation stimulator 1 [Source:HGNC Symbol;Acc:HGNC:9859]	x
ENSG00000138741	TRPC3	protein_coding	transient receptor potential cation channel subfamily C member 3 [Source:HGNC Symbol;Acc:HGNC:12335]	x
ENSG00000138756	BMP2K	protein_coding	BMP2 inducible kinase [Source:HGNC Symbol;Acc:HGNC:18041]	x
ENSG00000139044	B4GALNT3	protein_coding	beta-1,4-N-acetyl-galactosaminyltransferase 3 [Source:HGNC Symbol;Acc:HGNC:24137]	x
ENSG00000139514	SLC7A1	protein_coding	solute carrier family 7 member 1 [Source:HGNC Symbol;Acc:HGNC:11057]	x
ENSG00000139597	N4BP2L1	protein_coding	NEDD4 binding protein 2 like 1 [Source:HGNC Symbol;Acc:HGNC:25037]	x
ENSG00000139631	CSAD	protein_coding	cysteine sulfinic acid decarboxylase [Source:HGNC Symbol;Acc:HGNC:18966]	x
ENSG00000139737	SLAIN1	protein_coding	SLAIN motif family member 1 [Source:HGNC Symbol;Acc:HGNC:26387]	x
ENSG00000139832	RAB20	protein_coding	RAB20, member RAS oncogene family [Source:HGNC Symbol;Acc:HGNC:18260]	x	x
ENSG00000139835	GRTP1	protein_coding	growth hormone regulated TBC protein 1 [Source:HGNC Symbol;Acc:HGNC:20310]	x	x
ENSG00000139899	CBLN3	protein_coding	cerebellin 3 precursor [Source:HGNC Symbol;Acc:HGNC:20146]	x
ENSG00000139990	DCAF5	protein_coding	DDB1 and CUL4 associated factor 5 [Source:HGNC Symbol;Acc:HGNC:20224]	x
ENSG00000140264	SERF2	protein_coding	small EDRK-rich factor 2 [Source:HGNC Symbol;Acc:HGNC:10757]	x
ENSG00000140367	UBE2Q2	protein_coding	ubiquitin conjugating enzyme E2 Q2 [Source:HGNC Symbol;Acc:HGNC:19248]	x
ENSG00000140406	TLNRD1	protein_coding	talin rod domain containing 1 [Source:HGNC Symbol;Acc:HGNC:13519]	x
ENSG00000140416	TPM1	protein_coding	tropomyosin 1 [Source:HGNC Symbol;Acc:HGNC:12010]	x
ENSG00000140455	USP3	protein_coding	ubiquitin specific peptidase 3 [Source:HGNC Symbol;Acc:HGNC:12626]	x
ENSG00000140497	SCAMP2	protein_coding	secretory carrier membrane protein 2 [Source:HGNC Symbol;Acc:HGNC:10564]	x
ENSG00000140538	NTRK3	protein_coding	neurotrophic receptor tyrosine kinase 3 [Source:HGNC Symbol;Acc:HGNC:8033]	x
ENSG00000140557	ST8SIA2	protein_coding	ST8 alpha-N-acetyl-neuraminide alpha-2,8-sialyltransferase 2 [Source:HGNC Symbol;Acc:HGNC:10870]	x	x
ENSG00000140575	IQGAP1	protein_coding	IQ motif containing GTPase activating protein 1 [Source:HGNC Symbol;Acc:HGNC:6110]	x
ENSG00000140807	NKD1	protein_coding	NKD inhibitor of WNT signaling pathway 1 [Source:HGNC Symbol;Acc:HGNC:17045]	x
ENSG00000141232	TOB1	protein_coding	transducer of ERBB2, 1 [Source:HGNC Symbol;Acc:HGNC:11979]	x
ENSG00000141540	TTYH2	protein_coding	tweety family member 2 [Source:HGNC Symbol;Acc:HGNC:13877]		x
ENSG00000141551	CSNK1D	protein_coding	casein kinase 1 delta [Source:HGNC Symbol;Acc:HGNC:2452]	x
ENSG00000141560	FN3KRP	protein_coding	fructosamine 3 kinase related protein [Source:HGNC Symbol;Acc:HGNC:25700]	x
ENSG00000141574	SECTM1	protein_coding	secreted and transmembrane 1 [Source:HGNC Symbol;Acc:HGNC:10707]	x
ENSG00000141580	WDR45B	protein_coding	WD repeat domain 45B [Source:HGNC Symbol;Acc:HGNC:25072]	x
ENSG00000141655	TNFRSF11A	protein_coding	TNF receptor superfamily member 11a [Source:HGNC Symbol;Acc:HGNC:11908]	x
ENSG00000141698	NT5C3B	protein_coding	5&#39;-nucleotidase, cytosolic IIIB [Source:HGNC Symbol;Acc:HGNC:28300]	x
ENSG00000141741	MIEN1	protein_coding	migration and invasion enhancer 1 [Source:HGNC Symbol;Acc:HGNC:28230]	x
ENSG00000141744	PNMT	protein_coding	phenylethanolamine N-methyltransferase [Source:HGNC Symbol;Acc:HGNC:9160]	x
ENSG00000141750	STAC2	protein_coding	SH3 and cysteine rich domain 2 [Source:HGNC Symbol;Acc:HGNC:23990]	x
ENSG00000141753	IGFBP4	protein_coding	insulin like growth factor binding protein 4 [Source:HGNC Symbol;Acc:HGNC:5473]	x
ENSG00000141858	SAMD1	protein_coding	sterile alpha motif domain containing 1 [Source:HGNC Symbol;Acc:HGNC:17958]	x	x
ENSG00000141873	SLC39A3	protein_coding	solute carrier family 39 member 3 [Source:HGNC Symbol;Acc:HGNC:17128]	x
ENSG00000141934	PLPP2	protein_coding	phospholipid phosphatase 2 [Source:HGNC Symbol;Acc:HGNC:9230]	x	x
ENSG00000141959	PFKL	protein_coding	phosphofructokinase, liver type [Source:HGNC Symbol;Acc:HGNC:8876]	x
ENSG00000141968	VAV1	protein_coding	vav guanine nucleotide exchange factor 1 [Source:HGNC Symbol;Acc:HGNC:12657]	x
ENSG00000141985	SH3GL1	protein_coding	SH3 domain containing GRB2 like 1, endophilin A2 [Source:HGNC Symbol;Acc:HGNC:10830]	x
ENSG00000142102	PGGHG	protein_coding	protein-glucosylgalactosylhydroxylysine glucosidase [Source:HGNC Symbol;Acc:HGNC:26210]	x	x
ENSG00000142156	COL6A1	protein_coding	collagen type VI alpha 1 chain [Source:HGNC Symbol;Acc:HGNC:2211]	x	x
ENSG00000142178	SIK1	protein_coding	salt inducible kinase 1 [Source:HGNC Symbol;Acc:HGNC:11142]	x	x
ENSG00000142182	DNMT3L	protein_coding	DNA methyltransferase 3 like [Source:HGNC Symbol;Acc:HGNC:2980]	x
ENSG00000142208	AKT1	protein_coding	AKT serine/threonine kinase 1 [Source:HGNC Symbol;Acc:HGNC:391]	x	x
ENSG00000142233	NTN5	protein_coding	netrin 5 [Source:HGNC Symbol;Acc:HGNC:25208]	x
ENSG00000142408	CACNG8	protein_coding	calcium voltage-gated channel auxiliary subunit gamma 8 [Source:HGNC Symbol;Acc:HGNC:13628]	x
ENSG00000142409	ZNF787	protein_coding	zinc finger protein 787 [Source:HGNC Symbol;Acc:HGNC:26998]	x	x
ENSG00000142459	EVI5L	protein_coding	ecotropic viral integration site 5 like [Source:HGNC Symbol;Acc:HGNC:30464]	x
ENSG00000142549	IGLON5	protein_coding	IgLON family member 5 [Source:HGNC Symbol;Acc:HGNC:34550]	x
ENSG00000142798	HSPG2	protein_coding	heparan sulfate proteoglycan 2 [Source:HGNC Symbol;Acc:HGNC:5273]	x	x
ENSG00000143013	LMO4	protein_coding	LIM domain only 4 [Source:HGNC Symbol;Acc:HGNC:6644]	x
ENSG00000143028	SYPL2	protein_coding	synaptophysin like 2 [Source:HGNC Symbol;Acc:HGNC:27638]	x
ENSG00000143158	MPC2	protein_coding	mitochondrial pyruvate carrier 2 [Source:HGNC Symbol;Acc:HGNC:24515]	x
ENSG00000143318	CASQ1	protein_coding	calsequestrin 1 [Source:HGNC Symbol;Acc:HGNC:1512]	x
ENSG00000143322	ABL2	protein_coding	ABL proto-oncogene 2, non-receptor tyrosine kinase [Source:HGNC Symbol;Acc:HGNC:77]	x
ENSG00000143382	ADAMTSL4	protein_coding	ADAMTS like 4 [Source:HGNC Symbol;Acc:HGNC:19706]	x	x
ENSG00000143393	PI4KB	protein_coding	phosphatidylinositol 4-kinase beta [Source:HGNC Symbol;Acc:HGNC:8984]	x
ENSG00000143515	ATP8B2	protein_coding	ATPase phospholipid transporting 8B2 [Source:HGNC Symbol;Acc:HGNC:13534]	x	x
ENSG00000143674	MAP3K21	protein_coding	mitogen-activated protein kinase kinase kinase 21 [Source:HGNC Symbol;Acc:HGNC:29798]	x	x
ENSG00000143740	SNAP47	protein_coding	synaptosome associated protein 47 [Source:HGNC Symbol;Acc:HGNC:30669]	x	x
ENSG00000143772	ITPKB	protein_coding	inositol-trisphosphate 3-kinase B [Source:HGNC Symbol;Acc:HGNC:6179]	x
ENSG00000143776	CDC42BPA	protein_coding	CDC42 binding protein kinase alpha [Source:HGNC Symbol;Acc:HGNC:1737]	x
ENSG00000143839	REN	protein_coding	renin [Source:HGNC Symbol;Acc:HGNC:9958]	x
ENSG00000143845	ETNK2	protein_coding	ethanolamine kinase 2 [Source:HGNC Symbol;Acc:HGNC:25575]	x
ENSG00000143867	OSR1	protein_coding	odd-skipped related transcription factor 1 [Source:HGNC Symbol;Acc:HGNC:8111]	x
ENSG00000143869	GDF7	protein_coding	growth differentiation factor 7 [Source:HGNC Symbol;Acc:HGNC:4222]	x
ENSG00000144227	NXPH2	protein_coding	neurexophilin 2 [Source:HGNC Symbol;Acc:HGNC:8076]	x
ENSG00000144231	POLR2D	protein_coding	RNA polymerase II subunit D [Source:HGNC Symbol;Acc:HGNC:9191]	x
ENSG00000144278	GALNT13	protein_coding	polypeptide N-acetylgalactosaminyltransferase 13 [Source:HGNC Symbol;Acc:HGNC:23242]	x
ENSG00000144426	NBEAL1	protein_coding	neurobeachin like 1 [Source:HGNC Symbol;Acc:HGNC:20681]	x
ENSG00000144488	ESPNL	protein_coding	espin like [Source:HGNC Symbol;Acc:HGNC:27937]	x
ENSG00000144635	DYNC1LI1	protein_coding	dynein cytoplasmic 1 light intermediate chain 1 [Source:HGNC Symbol;Acc:HGNC:18745]	x
ENSG00000144677	CTDSPL	protein_coding	CTD small phosphatase like [Source:HGNC Symbol;Acc:HGNC:16890]	x
ENSG00000144935	TRPC1	protein_coding	transient receptor potential cation channel subfamily C member 1 [Source:HGNC Symbol;Acc:HGNC:12333]	x	x
ENSG00000145147	SLIT2	protein_coding	slit guidance ligand 2 [Source:HGNC Symbol;Acc:HGNC:11086]	x
ENSG00000145194	ECE2	protein_coding	endothelin converting enzyme 2 [Source:HGNC Symbol;Acc:HGNC:13275]	x
ENSG00000145242	EPHA5	protein_coding	EPH receptor A5 [Source:HGNC Symbol;Acc:HGNC:3389]	x
ENSG00000145248	SLC10A4	protein_coding	solute carrier family 10 member 4 [Source:HGNC Symbol;Acc:HGNC:22980]	x
ENSG00000145536	ADAMTS16	protein_coding	ADAM metallopeptidase with thrombospondin type 1 motif 16 [Source:HGNC Symbol;Acc:HGNC:17108]	x
ENSG00000145569	OTULINL	protein_coding	OTU deubiquitinase with linear linkage specificity like [Source:HGNC Symbol;Acc:HGNC:25629]	x
ENSG00000145623	OSMR	protein_coding	oncostatin M receptor [Source:HGNC Symbol;Acc:HGNC:8507]	x
ENSG00000145675	PIK3R1	protein_coding	phosphoinositide-3-kinase regulatory subunit 1 [Source:HGNC Symbol;Acc:HGNC:8979]	x
ENSG00000145779	TNFAIP8	protein_coding	TNF alpha induced protein 8 [Source:HGNC Symbol;Acc:HGNC:17260]	x
ENSG00000146005	PSD2	protein_coding	pleckstrin and Sec7 domain containing 2 [Source:HGNC Symbol;Acc:HGNC:19092]	x
ENSG00000146013	GFRA3	protein_coding	GDNF family receptor alpha 3 [Source:HGNC Symbol;Acc:HGNC:4245]	x
ENSG00000146250	PRSS35	protein_coding	serine protease 35 [Source:HGNC Symbol;Acc:HGNC:21387]	x	x
ENSG00000146374	RSPO3	protein_coding	R-spondin 3 [Source:HGNC Symbol;Acc:HGNC:20866]	x	x
ENSG00000146425	DYNLT1	protein_coding	dynein light chain Tctex-type 1 [Source:HGNC Symbol;Acc:HGNC:11697]	x
ENSG00000146648	EGFR	protein_coding	epidermal growth factor receptor [Source:HGNC Symbol;Acc:HGNC:3236]	x
ENSG00000146776	ATXN7L1	protein_coding	ataxin 7 like 1 [Source:HGNC Symbol;Acc:HGNC:22210]	x	x
ENSG00000146802	TMEM168	protein_coding	transmembrane protein 168 [Source:HGNC Symbol;Acc:HGNC:25826]	x
ENSG00000146904	EPHA1	protein_coding	EPH receptor A1 [Source:HGNC Symbol;Acc:HGNC:3385]	x
ENSG00000146950	SHROOM2	protein_coding	shroom family member 2 [Source:HGNC Symbol;Acc:HGNC:630]	x	x
ENSG00000147123	NDUFB11	protein_coding	NADH:ubiquinone oxidoreductase subunit B11 [Source:HGNC Symbol;Acc:HGNC:20372]	x
ENSG00000147133	TAF1	protein_coding	TATA-box binding protein associated factor 1 [Source:HGNC Symbol;Acc:HGNC:11535]	x
ENSG00000147257	GPC3	protein_coding	glypican 3 [Source:HGNC Symbol;Acc:HGNC:4451]	x
ENSG00000147459	DOCK5	protein_coding	dedicator of cytokinesis 5 [Source:HGNC Symbol;Acc:HGNC:23476]	x
ENSG00000147649	MTDH	protein_coding	metadherin [Source:HGNC Symbol;Acc:HGNC:29608]	x
ENSG00000147654	EBAG9	protein_coding	estrogen receptor binding site associated antigen 9 [Source:HGNC Symbol;Acc:HGNC:3123]	x
ENSG00000147852	VLDLR	protein_coding	very low density lipoprotein receptor [Source:HGNC Symbol;Acc:HGNC:12698]	x
ENSG00000148123	PLPPR1	protein_coding	phospholipid phosphatase related 1 [Source:HGNC Symbol;Acc:HGNC:25993]	x
ENSG00000148158	SNX30	protein_coding	sorting nexin family member 30 [Source:HGNC Symbol;Acc:HGNC:23685]	x
ENSG00000148204	CRB2	protein_coding	crumbs cell polarity complex component 2 [Source:HGNC Symbol;Acc:HGNC:18688]	x
ENSG00000148219	ASTN2	protein_coding	astrotactin 2 [Source:HGNC Symbol;Acc:HGNC:17021]	x
ENSG00000148290	SURF1	protein_coding	SURF1 cytochrome c oxidase assembly factor [Source:HGNC Symbol;Acc:HGNC:11474]	x	x
ENSG00000148341	SH3GLB2	protein_coding	SH3 domain containing GRB2 like, endophilin B2 [Source:HGNC Symbol;Acc:HGNC:10834]	x	x
ENSG00000148362	PAXX	protein_coding	PAXX non-homologous end joining factor [Source:HGNC Symbol;Acc:HGNC:27849]	x
ENSG00000148384	INPP5E	protein_coding	inositol polyphosphate-5-phosphatase E [Source:HGNC Symbol;Acc:HGNC:21474]	x
ENSG00000148400	NOTCH1	protein_coding	notch receptor 1 [Source:HGNC Symbol;Acc:HGNC:7881]	x	x
ENSG00000148450	MSRB2	protein_coding	methionine sulfoxide reductase B2 [Source:HGNC Symbol;Acc:HGNC:17061]	x
ENSG00000148468	FAM171A1	protein_coding	family with sequence similarity 171 member A1 [Source:HGNC Symbol;Acc:HGNC:23522]	x
ENSG00000148498	PARD3	protein_coding	par-3 family cell polarity regulator [Source:HGNC Symbol;Acc:HGNC:16051]	x
ENSG00000148660	CAMK2G	protein_coding	calcium/calmodulin dependent protein kinase II gamma [Source:HGNC Symbol;Acc:HGNC:1463]	x	x
ENSG00000148832	PAOX	protein_coding	polyamine oxidase [Source:HGNC Symbol;Acc:HGNC:20837]	x	x
ENSG00000149218	ENDOD1	protein_coding	endonuclease domain containing 1 [Source:HGNC Symbol;Acc:HGNC:29129]	x
ENSG00000149260	CAPN5	protein_coding	calpain 5 [Source:HGNC Symbol;Acc:HGNC:1482]	x
ENSG00000149289	ZC3H12C	protein_coding	zinc finger CCCH-type containing 12C [Source:HGNC Symbol;Acc:HGNC:29362]	x
ENSG00000149328	GLB1L2	protein_coding	galactosidase beta 1 like 2 [Source:HGNC Symbol;Acc:HGNC:25129]	x
ENSG00000149357	LAMTOR1	protein_coding	late endosomal/lysosomal adaptor, MAPK and MTOR activator 1 [Source:HGNC Symbol;Acc:HGNC:26068]	x
ENSG00000149380	P4HA3	protein_coding	prolyl 4-hydroxylase subunit alpha 3 [Source:HGNC Symbol;Acc:HGNC:30135]	x
ENSG00000149633	KIAA1755	protein_coding	KIAA1755 [Source:HGNC Symbol;Acc:HGNC:29372]	x
ENSG00000149679	CABLES2	protein_coding	Cdk5 and Abl enzyme substrate 2 [Source:HGNC Symbol;Acc:HGNC:16143]	x
ENSG00000149782	PLCB3	protein_coding	phospholipase C beta 3 [Source:HGNC Symbol;Acc:HGNC:9056]	x
ENSG00000150712	MTMR12	protein_coding	myotubularin related protein 12 [Source:HGNC Symbol;Acc:HGNC:18191]	x
ENSG00000150867	PIP4K2A	protein_coding	phosphatidylinositol-5-phosphate 4-kinase type 2 alpha [Source:HGNC Symbol;Acc:HGNC:8997]	x
ENSG00000151079	KCNA6	protein_coding	potassium voltage-gated channel subfamily A member 6 [Source:HGNC Symbol;Acc:HGNC:6225]	x
ENSG00000151151	IPMK	protein_coding	inositol polyphosphate multikinase [Source:HGNC Symbol;Acc:HGNC:20739]	x
ENSG00000151458	ANKRD50	protein_coding	ankyrin repeat domain 50 [Source:HGNC Symbol;Acc:HGNC:29223]	x	x
ENSG00000151575	TEX9	protein_coding	testis expressed 9 [Source:HGNC Symbol;Acc:HGNC:29585]	x	x
ENSG00000151615	POU4F2	protein_coding	POU class 4 homeobox 2 [Source:HGNC Symbol;Acc:HGNC:9219]	x	x
ENSG00000151640	DPYSL4	protein_coding	dihydropyrimidinase like 4 [Source:HGNC Symbol;Acc:HGNC:3016]	x
ENSG00000151690	MFSD6	protein_coding	major facilitator superfamily domain containing 6 [Source:HGNC Symbol;Acc:HGNC:24711]	x
ENSG00000151692	RNF144A	protein_coding	ring finger protein 144A [Source:HGNC Symbol;Acc:HGNC:20457]	x
ENSG00000151773	CCDC122	protein_coding	coiled-coil domain containing 122 [Source:HGNC Symbol;Acc:HGNC:26478]	x
ENSG00000152128	TMEM163	protein_coding	transmembrane protein 163 [Source:HGNC Symbol;Acc:HGNC:25380]	x
ENSG00000152240	HAUS1	protein_coding	HAUS augmin like complex subunit 1 [Source:HGNC Symbol;Acc:HGNC:25174]	x
ENSG00000152402	GUCY1A2	protein_coding	guanylate cyclase 1 soluble subunit alpha 2 [Source:HGNC Symbol;Acc:HGNC:4684]	x
ENSG00000152413	HOMER1	protein_coding	homer scaffold protein 1 [Source:HGNC Symbol;Acc:HGNC:17512]	x
ENSG00000152465	NMT2	protein_coding	N-myristoyltransferase 2 [Source:HGNC Symbol;Acc:HGNC:7858]	x	x
ENSG00000152520	PAN3	protein_coding	poly(A) specific ribonuclease subunit PAN3 [Source:HGNC Symbol;Acc:HGNC:29991]	x
ENSG00000152942	RAD17	protein_coding	RAD17 checkpoint clamp loader component [Source:HGNC Symbol;Acc:HGNC:9807]	x
ENSG00000152969	JAKMIP1	protein_coding	janus kinase and microtubule interacting protein 1 [Source:HGNC Symbol;Acc:HGNC:26460]	x
ENSG00000152990	ADGRA3	protein_coding	adhesion G protein-coupled receptor A3 [Source:HGNC Symbol;Acc:HGNC:13839]	x
ENSG00000153048	CARHSP1	protein_coding	calcium regulated heat stable protein 1 [Source:HGNC Symbol;Acc:HGNC:17150]	x
ENSG00000153093	ACOXL	protein_coding	acyl-CoA oxidase like [Source:HGNC Symbol;Acc:HGNC:25621]	x	x
ENSG00000153234	NR4A2	protein_coding	nuclear receptor subfamily 4 group A member 2 [Source:HGNC Symbol;Acc:HGNC:7981]	x
ENSG00000153250	RBMS1	protein_coding	RNA binding motif single stranded interacting protein 1 [Source:HGNC Symbol;Acc:HGNC:9907]	x
ENSG00000153363	LINC00467	lncRNA	long intergenic non-protein coding RNA 467 [Source:HGNC Symbol;Acc:HGNC:28227]	x
ENSG00000153790	C7orf31	protein_coding	chromosome 7 open reading frame 31 [Source:HGNC Symbol;Acc:HGNC:21722]	x
ENSG00000153814	JAZF1	protein_coding	JAZF zinc finger 1 [Source:HGNC Symbol;Acc:HGNC:28917]	x	x
ENSG00000153933	DGKE	protein_coding	diacylglycerol kinase epsilon [Source:HGNC Symbol;Acc:HGNC:2852]	x
ENSG00000153936	HS2ST1	protein_coding	heparan sulfate 2-O-sulfotransferase 1 [Source:HGNC Symbol;Acc:HGNC:5193]	x
ENSG00000153956	CACNA2D1	protein_coding	calcium voltage-gated channel auxiliary subunit alpha2delta 1 [Source:HGNC Symbol;Acc:HGNC:1399]	x
ENSG00000154080	CHST9	protein_coding	carbohydrate sulfotransferase 9 [Source:HGNC Symbol;Acc:HGNC:19898]	x
ENSG00000154305	MIA3	protein_coding	MIA SH3 domain ER export factor 3 [Source:HGNC Symbol;Acc:HGNC:24008]	x	x
ENSG00000154342	WNT3A	protein_coding	Wnt family member 3A [Source:HGNC Symbol;Acc:HGNC:15983]	x
ENSG00000154548	SRSF12	protein_coding	serine and arginine rich splicing factor 12 [Source:HGNC Symbol;Acc:HGNC:21220]	x
ENSG00000154553	PDLIM3	protein_coding	PDZ and LIM domain 3 [Source:HGNC Symbol;Acc:HGNC:20767]	x
ENSG00000154764	WNT7A	protein_coding	Wnt family member 7A [Source:HGNC Symbol;Acc:HGNC:12786]	x	x
ENSG00000155313	USP25	protein_coding	ubiquitin specific peptidase 25 [Source:HGNC Symbol;Acc:HGNC:12624]	x
ENSG00000155393	HEATR3	protein_coding	HEAT repeat containing 3 [Source:HGNC Symbol;Acc:HGNC:26087]	x
ENSG00000155592	ZKSCAN2	protein_coding	zinc finger with KRAB and SCAN domains 2 [Source:HGNC Symbol;Acc:HGNC:25677]	x
ENSG00000155846	PPARGC1B	protein_coding	PPARG coactivator 1 beta [Source:HGNC Symbol;Acc:HGNC:30022]	x
ENSG00000155903	RASA2	protein_coding	RAS p21 protein activator 2 [Source:HGNC Symbol;Acc:HGNC:9872]	x	x
ENSG00000156052	GNAQ	protein_coding	G protein subunit alpha q [Source:HGNC Symbol;Acc:HGNC:4390]	x
ENSG00000156150	ALX3	protein_coding	ALX homeobox 3 [Source:HGNC Symbol;Acc:HGNC:449]	x
ENSG00000156304	SCAF4	protein_coding	SR-related CTD associated factor 4 [Source:HGNC Symbol;Acc:HGNC:19304]	x
ENSG00000156427	FGF18	protein_coding	fibroblast growth factor 18 [Source:HGNC Symbol;Acc:HGNC:3674]	x
ENSG00000156466	GDF6	protein_coding	growth differentiation factor 6 [Source:HGNC Symbol;Acc:HGNC:4221]	x
ENSG00000156500	FAM122C	protein_coding	family with sequence similarity 122C [Source:HGNC Symbol;Acc:HGNC:25202]	x
ENSG00000157087	ATP2B2	protein_coding	ATPase plasma membrane Ca2+ transporting 2 [Source:HGNC Symbol;Acc:HGNC:815]	x
ENSG00000157110	RBPMS	protein_coding	RNA binding protein, mRNA processing factor [Source:HGNC Symbol;Acc:HGNC:19097]	x
ENSG00000157152	SYN2	protein_coding	synapsin II [Source:HGNC Symbol;Acc:HGNC:11495]	x
ENSG00000157227	MMP14	protein_coding	matrix metallopeptidase 14 [Source:HGNC Symbol;Acc:HGNC:7160]	x
ENSG00000157303	SUSD3	protein_coding	sushi domain containing 3 [Source:HGNC Symbol;Acc:HGNC:28391]	x
ENSG00000157404	KIT	protein_coding	KIT proto-oncogene, receptor tyrosine kinase [Source:HGNC Symbol;Acc:HGNC:6342]	x	x
ENSG00000157445	CACNA2D3	protein_coding	calcium voltage-gated channel auxiliary subunit alpha2delta 3 [Source:HGNC Symbol;Acc:HGNC:15460]	x	x
ENSG00000157510	AFAP1L1	protein_coding	actin filament associated protein 1 like 1 [Source:HGNC Symbol;Acc:HGNC:26714]	x
ENSG00000157600	TMEM164	protein_coding	transmembrane protein 164 [Source:HGNC Symbol;Acc:HGNC:26217]	x
ENSG00000157617	C2CD2	protein_coding	C2 calcium dependent domain containing 2 [Source:HGNC Symbol;Acc:HGNC:1266]	x	x
ENSG00000157657	ZNF618	protein_coding	zinc finger protein 618 [Source:HGNC Symbol;Acc:HGNC:29416]	x
ENSG00000157734	SNX22	protein_coding	sorting nexin 22 [Source:HGNC Symbol;Acc:HGNC:16315]	x
ENSG00000157764	BRAF	protein_coding	B-Raf proto-oncogene, serine/threonine kinase [Source:HGNC Symbol;Acc:HGNC:1097]	x
ENSG00000157766	ACAN	protein_coding	aggrecan [Source:HGNC Symbol;Acc:HGNC:319]	x	x
ENSG00000157827	FMNL2	protein_coding	formin like 2 [Source:HGNC Symbol;Acc:HGNC:18267]	x
ENSG00000157833	GAREM2	protein_coding	GRB2 associated regulator of MAPK1 subtype 2 [Source:HGNC Symbol;Acc:HGNC:27172]	x	x
ENSG00000157890	MEGF11	protein_coding	multiple EGF like domains 11 [Source:HGNC Symbol;Acc:HGNC:29635]	x
ENSG00000157985	AGAP1	protein_coding	ArfGAP with GTPase domain, ankyrin repeat and PH domain 1 [Source:HGNC Symbol;Acc:HGNC:16922]	x
ENSG00000157992	KRTCAP3	protein_coding	keratinocyte associated protein 3 [Source:HGNC Symbol;Acc:HGNC:28943]	x
ENSG00000158122	PRXL2C	protein_coding	peroxiredoxin like 2C [Source:HGNC Symbol;Acc:HGNC:16881]	x
ENSG00000158158	CNNM4	protein_coding	cyclin and CBS domain divalent metal cation transport mediator 4 [Source:HGNC Symbol;Acc:HGNC:105]	x
ENSG00000158270	COLEC12	protein_coding	collectin subfamily member 12 [Source:HGNC Symbol;Acc:HGNC:16016]	x
ENSG00000158292	GPR153	protein_coding	G protein-coupled receptor 153 [Source:HGNC Symbol;Acc:HGNC:23618]	x
ENSG00000158402	CDC25C	protein_coding	cell division cycle 25C [Source:HGNC Symbol;Acc:HGNC:1727]	x
ENSG00000158467	AHCYL2	protein_coding	adenosylhomocysteinase like 2 [Source:HGNC Symbol;Acc:HGNC:22204]	x	x
ENSG00000158715	SLC45A3	protein_coding	solute carrier family 45 member 3 [Source:HGNC Symbol;Acc:HGNC:8642]	x	x
ENSG00000159110	IFNAR2	protein_coding	interferon alpha and beta receptor subunit 2 [Source:HGNC Symbol;Acc:HGNC:5433]	x	x
ENSG00000159164	SV2A	protein_coding	synaptic vesicle glycoprotein 2A [Source:HGNC Symbol;Acc:HGNC:20566]	x
ENSG00000159216	RUNX1	protein_coding	RUNX family transcription factor 1 [Source:HGNC Symbol;Acc:HGNC:10471]	x
ENSG00000159263	SIM2	protein_coding	SIM bHLH transcription factor 2 [Source:HGNC Symbol;Acc:HGNC:10883]	x	x
ENSG00000159348	CYB5R1	protein_coding	cytochrome b5 reductase 1 [Source:HGNC Symbol;Acc:HGNC:13397]	x
ENSG00000159409	CELF3	protein_coding	CUGBP Elav-like family member 3 [Source:HGNC Symbol;Acc:HGNC:11967]	x
ENSG00000159753	CARMIL2	protein_coding	capping protein regulator and myosin 1 linker 2 [Source:HGNC Symbol;Acc:HGNC:27089]	x
ENSG00000159788	RGS12	protein_coding	regulator of G protein signaling 12 [Source:HGNC Symbol;Acc:HGNC:9994]	x
ENSG00000160007	ARHGAP35	protein_coding	Rho GTPase activating protein 35 [Source:HGNC Symbol;Acc:HGNC:4591]	x
ENSG00000160013	PTGIR	protein_coding	prostaglandin I2 receptor [Source:HGNC Symbol;Acc:HGNC:9602]	x
ENSG00000160111	CPAMD8	protein_coding	C3 and PZP like alpha-2-macroglobulin domain containing 8 [Source:HGNC Symbol;Acc:HGNC:23228]	x
ENSG00000160113	NR2F6	protein_coding	nuclear receptor subfamily 2 group F member 6 [Source:HGNC Symbol;Acc:HGNC:7977]	x
ENSG00000160172	FAM86C2P	transcribed_unprocessed_pseudogene	family with sequence similarity 86 member C2, pseudogene [Source:HGNC Symbol;Acc:HGNC:42392]	x	x
ENSG00000160191	PDE9A	protein_coding	phosphodiesterase 9A [Source:HGNC Symbol;Acc:HGNC:8795]	x	x
ENSG00000160216	AGPAT3	protein_coding	1-acylglycerol-3-phosphate O-acyltransferase 3 [Source:HGNC Symbol;Acc:HGNC:326]	x
ENSG00000160233	LRRC3	protein_coding	leucine rich repeat containing 3 [Source:HGNC Symbol;Acc:HGNC:14965]	x
ENSG00000160360	GPSM1	protein_coding	G protein signaling modulator 1 [Source:HGNC Symbol;Acc:HGNC:17858]	x
ENSG00000160551	TAOK1	protein_coding	TAO kinase 1 [Source:HGNC Symbol;Acc:HGNC:29259]	x
ENSG00000160584	SIK3	protein_coding	SIK family kinase 3 [Source:HGNC Symbol;Acc:HGNC:29165]	x
ENSG00000160746	ANO10	protein_coding	anoctamin 10 [Source:HGNC Symbol;Acc:HGNC:25519]	x	x
ENSG00000160803	UBQLN4	protein_coding	ubiquilin 4 [Source:HGNC Symbol;Acc:HGNC:1237]	x	x
ENSG00000160808	MYL3	protein_coding	myosin light chain 3 [Source:HGNC Symbol;Acc:HGNC:7584]	x
ENSG00000160867	FGFR4	protein_coding	fibroblast growth factor receptor 4 [Source:HGNC Symbol;Acc:HGNC:3691]	x
ENSG00000160973	FOXH1	protein_coding	forkhead box H1 [Source:HGNC Symbol;Acc:HGNC:3814]	x
ENSG00000160991	ORAI2	protein_coding	ORAI calcium release-activated calcium modulator 2 [Source:HGNC Symbol;Acc:HGNC:21667]	x
ENSG00000161031	PGLYRP2	protein_coding	peptidoglycan recognition protein 2 [Source:HGNC Symbol;Acc:HGNC:30013]	x
ENSG00000161082	CELF5	protein_coding	CUGBP Elav-like family member 5 [Source:HGNC Symbol;Acc:HGNC:14058]	x
ENSG00000161091	MFSD12	protein_coding	major facilitator superfamily domain containing 12 [Source:HGNC Symbol;Acc:HGNC:28299]	x
ENSG00000161509	GRIN2C	protein_coding	glutamate ionotropic receptor NMDA type subunit 2C [Source:HGNC Symbol;Acc:HGNC:4587]	x
ENSG00000161533	ACOX1	protein_coding	acyl-CoA oxidase 1 [Source:HGNC Symbol;Acc:HGNC:119]	x
ENSG00000161642	ZNF385A	protein_coding	zinc finger protein 385A [Source:HGNC Symbol;Acc:HGNC:17521]	x
ENSG00000161682	FAM171A2	protein_coding	family with sequence similarity 171 member A2 [Source:HGNC Symbol;Acc:HGNC:30480]	x
ENSG00000161798	AQP5	protein_coding	aquaporin 5 [Source:HGNC Symbol;Acc:HGNC:638]	x
ENSG00000161958	FGF11	protein_coding	fibroblast growth factor 11 [Source:HGNC Symbol;Acc:HGNC:3667]	x
ENSG00000161973	CCDC42	protein_coding	coiled-coil domain containing 42 [Source:HGNC Symbol;Acc:HGNC:26528]	x
ENSG00000162004	CCDC78	protein_coding	coiled-coil domain containing 78 [Source:HGNC Symbol;Acc:HGNC:14153]	x
ENSG00000162040	HS3ST6	protein_coding	heparan sulfate-glucosamine 3-sulfotransferase 6 [Source:HGNC Symbol;Acc:HGNC:14178]	x
ENSG00000162337	LRP5	protein_coding	LDL receptor related protein 5 [Source:HGNC Symbol;Acc:HGNC:6697]	x
ENSG00000162367	TAL1	protein_coding	TAL bHLH transcription factor 1, erythroid differentiation factor [Source:HGNC Symbol;Acc:HGNC:11556]	x	x
ENSG00000162373	BEND5	protein_coding	BEN domain containing 5 [Source:HGNC Symbol;Acc:HGNC:25668]	x
ENSG00000162391	FAM151A	protein_coding	family with sequence similarity 151 member A [Source:HGNC Symbol;Acc:HGNC:25032]	x
ENSG00000162409	PRKAA2	protein_coding	protein kinase AMP-activated catalytic subunit alpha 2 [Source:HGNC Symbol;Acc:HGNC:9377]	x
ENSG00000162430	SELENON	protein_coding	selenoprotein N [Source:HGNC Symbol;Acc:HGNC:15999]	x
ENSG00000162490	DRAXIN	protein_coding	dorsal inhibitory axon guidance protein [Source:HGNC Symbol;Acc:HGNC:25054]	x	x
ENSG00000162522	KIAA1522	protein_coding	KIAA1522 [Source:HGNC Symbol;Acc:HGNC:29301]	x
ENSG00000162526	TSSK3	protein_coding	testis specific serine kinase 3 [Source:HGNC Symbol;Acc:HGNC:15473]	x	x
ENSG00000162542	TMCO4	protein_coding	transmembrane and coiled-coil domains 4 [Source:HGNC Symbol;Acc:HGNC:27393]	x
ENSG00000162545	CAMK2N1	protein_coding	calcium/calmodulin dependent protein kinase II inhibitor 1 [Source:HGNC Symbol;Acc:HGNC:24190]	x
ENSG00000162551	ALPL	protein_coding	alkaline phosphatase, biomineralization associated [Source:HGNC Symbol;Acc:HGNC:438]	x
ENSG00000162591	MEGF6	protein_coding	multiple EGF like domains 6 [Source:HGNC Symbol;Acc:HGNC:3232]	x	x
ENSG00000162695	SLC30A7	protein_coding	solute carrier family 30 member 7 [Source:HGNC Symbol;Acc:HGNC:19306]	x
ENSG00000162729	IGSF8	protein_coding	immunoglobulin superfamily member 8 [Source:HGNC Symbol;Acc:HGNC:17813]	x
ENSG00000162734	PEA15	protein_coding	proliferation and apoptosis adaptor protein 15 [Source:HGNC Symbol;Acc:HGNC:8822]	x
ENSG00000162738	VANGL2	protein_coding	VANGL planar cell polarity protein 2 [Source:HGNC Symbol;Acc:HGNC:15511]	x
ENSG00000162878	PKDCC	protein_coding	protein kinase domain containing, cytoplasmic [Source:HGNC Symbol;Acc:HGNC:25123]	x
ENSG00000162889	MAPKAPK2	protein_coding	MAPK activated protein kinase 2 [Source:HGNC Symbol;Acc:HGNC:6887]	x	x
ENSG00000162913	OBSCN-AS1	lncRNA	OBSCN antisense RNA 1 [Source:HGNC Symbol;Acc:HGNC:32047]	x
ENSG00000162976	SLC66A3	protein_coding	solute carrier family 66 member 3 [Source:HGNC Symbol;Acc:HGNC:28503]	x
ENSG00000163083	INHBB	protein_coding	inhibin subunit beta B [Source:HGNC Symbol;Acc:HGNC:6067]	x	x
ENSG00000163393	SLC22A15	protein_coding	solute carrier family 22 member 15 [Source:HGNC Symbol;Acc:HGNC:20301]	x
ENSG00000163468	CCT3	protein_coding	chaperonin containing TCP1 subunit 3 [Source:HGNC Symbol;Acc:HGNC:1616]	x
ENSG00000163577	EIF5A2	protein_coding	eukaryotic translation initiation factor 5A2 [Source:HGNC Symbol;Acc:HGNC:3301]	x
ENSG00000163596	ICA1L	protein_coding	islet cell autoantigen 1 like [Source:HGNC Symbol;Acc:HGNC:14442]	x
ENSG00000163637	PRICKLE2	protein_coding	prickle planar cell polarity protein 2 [Source:HGNC Symbol;Acc:HGNC:20340]	x
ENSG00000163638	ADAMTS9	protein_coding	ADAM metallopeptidase with thrombospondin type 1 motif 9 [Source:HGNC Symbol;Acc:HGNC:13202]	x
ENSG00000163686	ABHD6	protein_coding	abhydrolase domain containing 6, acylglycerol lipase [Source:HGNC Symbol;Acc:HGNC:21398]	x	x
ENSG00000163812	ZDHHC3	protein_coding	zinc finger DHHC-type palmitoyltransferase 3 [Source:HGNC Symbol;Acc:HGNC:18470]	x
ENSG00000163864	NMNAT3	protein_coding	nicotinamide nucleotide adenylyltransferase 3 [Source:HGNC Symbol;Acc:HGNC:20989]	x
ENSG00000163873	GRIK3	protein_coding	glutamate ionotropic receptor kainate type subunit 3 [Source:HGNC Symbol;Acc:HGNC:4581]	x	x
ENSG00000163909	HEYL	protein_coding	hes related family bHLH transcription factor with YRPW motif like [Source:HGNC Symbol;Acc:HGNC:4882]	x
ENSG00000163931	TKT	protein_coding	transketolase [Source:HGNC Symbol;Acc:HGNC:11834]	x
ENSG00000163956	LRPAP1	protein_coding	LDL receptor related protein associated protein 1 [Source:HGNC Symbol;Acc:HGNC:6701]	x
ENSG00000164010	ERMAP	protein_coding	erythroblast membrane associated protein (Scianna blood group) [Source:HGNC Symbol;Acc:HGNC:15743]	x
ENSG00000164078	MST1R	protein_coding	macrophage stimulating 1 receptor [Source:HGNC Symbol;Acc:HGNC:7381]	x
ENSG00000164082	GRM2	protein_coding	glutamate metabotropic receptor 2 [Source:HGNC Symbol;Acc:HGNC:4594]	x	x
ENSG00000164088	PPM1M	protein_coding	protein phosphatase, Mg2+/Mn2+ dependent 1M [Source:HGNC Symbol;Acc:HGNC:26506]	x
ENSG00000164142	FAM160A1	protein_coding	family with sequence similarity 160 member A1 [Source:HGNC Symbol;Acc:HGNC:34237]	x	x
ENSG00000164176	EDIL3	protein_coding	EGF like repeats and discoidin domains 3 [Source:HGNC Symbol;Acc:HGNC:3173]	x
ENSG00000164221	CCDC112	protein_coding	coiled-coil domain containing 112 [Source:HGNC Symbol;Acc:HGNC:28599]	x
ENSG00000164236	ANKRD33B	protein_coding	ankyrin repeat domain 33B [Source:HGNC Symbol;Acc:HGNC:35240]	x
ENSG00000164237	CMBL	protein_coding	carboxymethylenebutenolidase homolog [Source:HGNC Symbol;Acc:HGNC:25090]	x
ENSG00000164300	SERINC5	protein_coding	serine incorporator 5 [Source:HGNC Symbol;Acc:HGNC:18825]	x
ENSG00000164305	CASP3	protein_coding	caspase 3 [Source:HGNC Symbol;Acc:HGNC:1504]	x
ENSG00000164306	PRIMPOL	protein_coding	primase and DNA directed polymerase [Source:HGNC Symbol;Acc:HGNC:26575]	x
ENSG00000164327	RICTOR	protein_coding	RPTOR independent companion of MTOR complex 2 [Source:HGNC Symbol;Acc:HGNC:28611]	x
ENSG00000164362	TERT	protein_coding	telomerase reverse transcriptase [Source:HGNC Symbol;Acc:HGNC:11730]	x	x
ENSG00000164488	DACT2	protein_coding	dishevelled binding antagonist of beta catenin 2 [Source:HGNC Symbol;Acc:HGNC:21231]	x
ENSG00000164659	ELAPOR2	protein_coding	endosome-lysosome associated apoptosis and autophagy regulator family member 2 [Source:HGNC Symbol;Acc:HGNC:21945]	x
ENSG00000164675	IQUB	protein_coding	IQ motif and ubiquitin domain containing [Source:HGNC Symbol;Acc:HGNC:21995]	x
ENSG00000164808	SPIDR	protein_coding	scaffold protein involved in DNA repair [Source:HGNC Symbol;Acc:HGNC:28971]	x
ENSG00000164855	TMEM184A	protein_coding	transmembrane protein 184A [Source:HGNC Symbol;Acc:HGNC:28797]	x
ENSG00000164900	GBX1	protein_coding	gastrulation brain homeobox 1 [Source:HGNC Symbol;Acc:HGNC:4185]	x
ENSG00000164916	FOXK1	protein_coding	forkhead box K1 [Source:HGNC Symbol;Acc:HGNC:23480]	x
ENSG00000164929	BAALC	protein_coding	BAALC binder of MAP3K1 and KLF4 [Source:HGNC Symbol;Acc:HGNC:14333]	x	x
ENSG00000164967	RPP25L	protein_coding	ribonuclease P/MRP subunit p25 like [Source:HGNC Symbol;Acc:HGNC:19909]	x
ENSG00000164983	TMEM65	protein_coding	transmembrane protein 65 [Source:HGNC Symbol;Acc:HGNC:25203]	x
ENSG00000165097	KDM1B	protein_coding	lysine demethylase 1B [Source:HGNC Symbol;Acc:HGNC:21577]	x
ENSG00000165185	KIAA1958	protein_coding	KIAA1958 [Source:HGNC Symbol;Acc:HGNC:23427]	x	x
ENSG00000165288	BRWD3	protein_coding	bromodomain and WD repeat domain containing 3 [Source:HGNC Symbol;Acc:HGNC:17342]	x
ENSG00000165300	SLITRK5	protein_coding	SLIT and NTRK like family member 5 [Source:HGNC Symbol;Acc:HGNC:20295]	x
ENSG00000165355	FBXO33	protein_coding	F-box protein 33 [Source:HGNC Symbol;Acc:HGNC:19833]	x
ENSG00000165389	SPTSSA	protein_coding	serine palmitoyltransferase small subunit A [Source:HGNC Symbol;Acc:HGNC:20361]	x	x
ENSG00000165424	ZCCHC24	protein_coding	zinc finger CCHC-type containing 24 [Source:HGNC Symbol;Acc:HGNC:26911]	x
ENSG00000165434	PGM2L1	protein_coding	phosphoglucomutase 2 like 1 [Source:HGNC Symbol;Acc:HGNC:20898]	x	x
ENSG00000165476	REEP3	protein_coding	receptor accessory protein 3 [Source:HGNC Symbol;Acc:HGNC:23711]	x
ENSG00000165495	PKNOX2	protein_coding	PBX/knotted 1 homeobox 2 [Source:HGNC Symbol;Acc:HGNC:16714]	x	x
ENSG00000165633	VSTM4	protein_coding	V-set and transmembrane domain containing 4 [Source:HGNC Symbol;Acc:HGNC:26470]	x
ENSG00000165704	HPRT1	protein_coding	hypoxanthine phosphoribosyltransferase 1 [Source:HGNC Symbol;Acc:HGNC:5157]	x	x
ENSG00000165731	RET	protein_coding	ret proto-oncogene [Source:HGNC Symbol;Acc:HGNC:9967]	x	x
ENSG00000165792	METTL17	protein_coding	methyltransferase like 17 [Source:HGNC Symbol;Acc:HGNC:19280]	x
ENSG00000165801	ARHGEF40	protein_coding	Rho guanine nucleotide exchange factor 40 [Source:HGNC Symbol;Acc:HGNC:25516]	x
ENSG00000165912	PACSIN3	protein_coding	protein kinase C and casein kinase substrate in neurons 3 [Source:HGNC Symbol;Acc:HGNC:8572]	x
ENSG00000165914	TTC7B	protein_coding	tetratricopeptide repeat domain 7B [Source:HGNC Symbol;Acc:HGNC:19858]	x
ENSG00000165959	CLMN	protein_coding	calmin [Source:HGNC Symbol;Acc:HGNC:19972]	x	x
ENSG00000165972	CCDC38	protein_coding	coiled-coil domain containing 38 [Source:HGNC Symbol;Acc:HGNC:26843]	x
ENSG00000165996	HACD1	protein_coding	3-hydroxyacyl-CoA dehydratase 1 [Source:HGNC Symbol;Acc:HGNC:9639]	x
ENSG00000166220	TBATA	protein_coding	thymus, brain and testes associated [Source:HGNC Symbol;Acc:HGNC:23511]	x
ENSG00000166341	DCHS1	protein_coding	dachsous cadherin-related 1 [Source:HGNC Symbol;Acc:HGNC:13681]	x
ENSG00000166391	MOGAT2	protein_coding	monoacylglycerol O-acyltransferase 2 [Source:HGNC Symbol;Acc:HGNC:23248]	x
ENSG00000166452	AKIP1	protein_coding	A-kinase interacting protein 1 [Source:HGNC Symbol;Acc:HGNC:1170]	x
ENSG00000166482	MFAP4	protein_coding	microfibril associated protein 4 [Source:HGNC Symbol;Acc:HGNC:7035]	x
ENSG00000166503	HDGFL3	protein_coding	HDGF like 3 [Source:HGNC Symbol;Acc:HGNC:24937]	x
ENSG00000166546	BEAN1	protein_coding	brain expressed associated with NEDD4 1 [Source:HGNC Symbol;Acc:HGNC:24160]	x
ENSG00000166689	PLEKHA7	protein_coding	pleckstrin homology domain containing A7 [Source:HGNC Symbol;Acc:HGNC:27049]	x	x
ENSG00000166716	ZNF592	protein_coding	zinc finger protein 592 [Source:HGNC Symbol;Acc:HGNC:28986]	x
ENSG00000166741	NNMT	protein_coding	nicotinamide N-methyltransferase [Source:HGNC Symbol;Acc:HGNC:7861]	x
ENSG00000166747	AP1G1	protein_coding	adaptor related protein complex 1 subunit gamma 1 [Source:HGNC Symbol;Acc:HGNC:555]	x	x
ENSG00000166831	RBPMS2	protein_coding	RNA binding protein, mRNA processing factor 2 [Source:HGNC Symbol;Acc:HGNC:19098]	x	x
ENSG00000166855	CLPX	protein_coding	caseinolytic mitochondrial matrix peptidase chaperone subunit X [Source:HGNC Symbol;Acc:HGNC:2088]	x
ENSG00000166860	ZBTB39	protein_coding	zinc finger and BTB domain containing 39 [Source:HGNC Symbol;Acc:HGNC:29014]	x
ENSG00000166924	NYAP1	protein_coding	neuronal tyrosine phosphorylated phosphoinositide-3-kinase adaptor 1 [Source:HGNC Symbol;Acc:HGNC:22009]	x
ENSG00000166925	TSC22D4	protein_coding	TSC22 domain family member 4 [Source:HGNC Symbol;Acc:HGNC:21696]	x
ENSG00000167157	PRRX2	protein_coding	paired related homeobox 2 [Source:HGNC Symbol;Acc:HGNC:21338]	x
ENSG00000167280	ENGASE	protein_coding	endo-beta-N-acetylglucosaminidase [Source:HGNC Symbol;Acc:HGNC:24622]	x
ENSG00000167291	TBC1D16	protein_coding	TBC1 domain family member 16 [Source:HGNC Symbol;Acc:HGNC:28356]	x
ENSG00000167468	GPX4	protein_coding	glutathione peroxidase 4 [Source:HGNC Symbol;Acc:HGNC:4556]	x
ENSG00000167470	MIDN	protein_coding	midnolin [Source:HGNC Symbol;Acc:HGNC:16298]	x
ENSG00000167674	HDGFL2	protein_coding	HDGF like 2 [Source:HGNC Symbol;Acc:HGNC:14680]	x
ENSG00000167693	NXN	protein_coding	nucleoredoxin [Source:HGNC Symbol;Acc:HGNC:18008]	x
ENSG00000167702	KIFC2	protein_coding	kinesin family member C2 [Source:HGNC Symbol;Acc:HGNC:29530]	x
ENSG00000167799	NUDT8	protein_coding	nudix hydrolase 8 [Source:HGNC Symbol;Acc:HGNC:8055]	x
ENSG00000167874	TMEM88	protein_coding	transmembrane protein 88 [Source:HGNC Symbol;Acc:HGNC:32371]	x
ENSG00000167914	GSDMA	protein_coding	gasdermin A [Source:HGNC Symbol;Acc:HGNC:13311]	x
ENSG00000167971	CASKIN1	protein_coding	CASK interacting protein 1 [Source:HGNC Symbol;Acc:HGNC:20879]	x
ENSG00000168137	SETD5	protein_coding	SET domain containing 5 [Source:HGNC Symbol;Acc:HGNC:25566]	x
ENSG00000168172	HOOK3	protein_coding	hook microtubule tethering protein 3 [Source:HGNC Symbol;Acc:HGNC:23576]	x
ENSG00000168175	MAPK1IP1L	protein_coding	mitogen-activated protein kinase 1 interacting protein 1 like [Source:HGNC Symbol;Acc:HGNC:19840]	x
ENSG00000168246	UBTD2	protein_coding	ubiquitin domain containing 2 [Source:HGNC Symbol;Acc:HGNC:24463]	x
ENSG00000168264	IRF2BP2	protein_coding	interferon regulatory factor 2 binding protein 2 [Source:HGNC Symbol;Acc:HGNC:21729]	x
ENSG00000168280	KIF5C	protein_coding	kinesin family member 5C [Source:HGNC Symbol;Acc:HGNC:6325]	x
ENSG00000168282	MGAT2	protein_coding	alpha-1,6-mannosyl-glycoprotein 2-beta-N-acetylglucosaminyltransferase [Source:HGNC Symbol;Acc:HGNC:7045]	x
ENSG00000168283	BMI1	protein_coding	BMI1 proto-oncogene, polycomb ring finger [Source:HGNC Symbol;Acc:HGNC:1066]	x
ENSG00000168310	IRF2	protein_coding	interferon regulatory factor 2 [Source:HGNC Symbol;Acc:HGNC:6117]	x	x
ENSG00000168350	DEGS2	protein_coding	delta 4-desaturase, sphingolipid 2 [Source:HGNC Symbol;Acc:HGNC:20113]	x
ENSG00000168488	ATXN2L	protein_coding	ataxin 2 like [Source:HGNC Symbol;Acc:HGNC:31326]	x	x
ENSG00000168621	GDNF	protein_coding	glial cell derived neurotrophic factor [Source:HGNC Symbol;Acc:HGNC:4232]	x	x
ENSG00000168646	AXIN2	protein_coding	axin 2 [Source:HGNC Symbol;Acc:HGNC:904]	x
ENSG00000168675	LDLRAD4	protein_coding	low density lipoprotein receptor class A domain containing 4 [Source:HGNC Symbol;Acc:HGNC:1224]	x
ENSG00000168676	KCTD19	protein_coding	potassium channel tetramerization domain containing 19 [Source:HGNC Symbol;Acc:HGNC:24753]	x
ENSG00000168785	TSPAN5	protein_coding	tetraspanin 5 [Source:HGNC Symbol;Acc:HGNC:17753]	x
ENSG00000168884	TNIP2	protein_coding	TNFAIP3 interacting protein 2 [Source:HGNC Symbol;Acc:HGNC:19118]	x	x
ENSG00000168936	TMEM129	protein_coding	transmembrane protein 129, E3 ubiquitin ligase [Source:HGNC Symbol;Acc:HGNC:25137]	x
ENSG00000168970	JMJD7-PLA2G4B	protein_coding	JMJD7-PLA2G4B readthrough [Source:HGNC Symbol;Acc:HGNC:34449]	x
ENSG00000169093	ASMTL	protein_coding	acetylserotonin O-methyltransferase like [Source:HGNC Symbol;Acc:HGNC:751]	x
ENSG00000169122	FAM110B	protein_coding	family with sequence similarity 110 member B [Source:HGNC Symbol;Acc:HGNC:28587]	x
ENSG00000169242	EFNA1	protein_coding	ephrin A1 [Source:HGNC Symbol;Acc:HGNC:3221]	x
ENSG00000169432	SCN9A	protein_coding	sodium voltage-gated channel alpha subunit 9 [Source:HGNC Symbol;Acc:HGNC:10597]	x
ENSG00000169436	COL22A1	protein_coding	collagen type XXII alpha 1 chain [Source:HGNC Symbol;Acc:HGNC:22989]	x	x
ENSG00000169499	PLEKHA2	protein_coding	pleckstrin homology domain containing A2 [Source:HGNC Symbol;Acc:HGNC:14336]	x
ENSG00000169507	SLC38A11	protein_coding	solute carrier family 38 member 11 [Source:HGNC Symbol;Acc:HGNC:26836]	x
ENSG00000169594	BNC1	protein_coding	basonuclin 1 [Source:HGNC Symbol;Acc:HGNC:1081]	x	x
ENSG00000169660	HEXD	protein_coding	hexosaminidase D [Source:HGNC Symbol;Acc:HGNC:26307]	x
ENSG00000169676	DRD5	protein_coding	dopamine receptor D5 [Source:HGNC Symbol;Acc:HGNC:3026]	x
ENSG00000169684	CHRNA5	protein_coding	cholinergic receptor nicotinic alpha 5 subunit [Source:HGNC Symbol;Acc:HGNC:1959]	x
ENSG00000169692	AGPAT2	protein_coding	1-acylglycerol-3-phosphate O-acyltransferase 2 [Source:HGNC Symbol;Acc:HGNC:325]	x
ENSG00000169744	LDB2	protein_coding	LIM domain binding 2 [Source:HGNC Symbol;Acc:HGNC:6533]	x
ENSG00000169750	RAC3	protein_coding	Rac family small GTPase 3 [Source:HGNC Symbol;Acc:HGNC:9803]	x
ENSG00000169756	LIMS1	protein_coding	LIM zinc finger domain containing 1 [Source:HGNC Symbol;Acc:HGNC:6616]	x
ENSG00000169758	TMEM266	protein_coding	transmembrane protein 266 [Source:HGNC Symbol;Acc:HGNC:26763]	x	x
ENSG00000169972	PUSL1	protein_coding	pseudouridine synthase like 1 [Source:HGNC Symbol;Acc:HGNC:26914]	x
ENSG00000169991	IFFO2	protein_coding	intermediate filament family orphan 2 [Source:HGNC Symbol;Acc:HGNC:27006]	x
ENSG00000169992	NLGN2	protein_coding	neuroligin 2 [Source:HGNC Symbol;Acc:HGNC:14290]	x
ENSG00000170004	CHD3	protein_coding	chromodomain helicase DNA binding protein 3 [Source:HGNC Symbol;Acc:HGNC:1918]	x	x
ENSG00000170017	ALCAM	protein_coding	activated leukocyte cell adhesion molecule [Source:HGNC Symbol;Acc:HGNC:400]	x
ENSG00000170142	UBE2E1	protein_coding	ubiquitin conjugating enzyme E2 E1 [Source:HGNC Symbol;Acc:HGNC:12477]	x
ENSG00000170293	CMTM8	protein_coding	CKLF like MARVEL transmembrane domain containing 8 [Source:HGNC Symbol;Acc:HGNC:19179]	x
ENSG00000170322	NFRKB	protein_coding	nuclear factor related to kappaB binding protein [Source:HGNC Symbol;Acc:HGNC:7802]	x
ENSG00000170340	B3GNT2	protein_coding	UDP-GlcNAc:betaGal beta-1,3-N-acetylglucosaminyltransferase 2 [Source:HGNC Symbol;Acc:HGNC:15629]	x
ENSG00000170367	CST5	protein_coding	cystatin D [Source:HGNC Symbol;Acc:HGNC:2477]	x
ENSG00000170456	DENND5B	protein_coding	DENN domain containing 5B [Source:HGNC Symbol;Acc:HGNC:28338]	x
ENSG00000170485	NPAS2	protein_coding	neuronal PAS domain protein 2 [Source:HGNC Symbol;Acc:HGNC:7895]	x
ENSG00000170525	PFKFB3	protein_coding	6-phosphofructo-2-kinase/fructose-2,6-biphosphatase 3 [Source:HGNC Symbol;Acc:HGNC:8874]	x
ENSG00000170549	IRX1	protein_coding	iroquois homeobox 1 [Source:HGNC Symbol;Acc:HGNC:14358]	x
ENSG00000170558	CDH2	protein_coding	cadherin 2 [Source:HGNC Symbol;Acc:HGNC:1759]	x
ENSG00000170634	ACYP2	protein_coding	acylphosphatase 2 [Source:HGNC Symbol;Acc:HGNC:180]	x
ENSG00000170638	TRABD	protein_coding	TraB domain containing [Source:HGNC Symbol;Acc:HGNC:28805]	x
ENSG00000170667	RASA4B	protein_coding	RAS p21 protein activator 4B [Source:HGNC Symbol;Acc:HGNC:35202]	x	x
ENSG00000170689	HOXB9	protein_coding	homeobox B9 [Source:HGNC Symbol;Acc:HGNC:5120]	x
ENSG00000170961	HAS2	protein_coding	hyaluronan synthase 2 [Source:HGNC Symbol;Acc:HGNC:4819]	x
ENSG00000171135	JAGN1	protein_coding	jagunal homolog 1 [Source:HGNC Symbol;Acc:HGNC:26926]	x
ENSG00000171169	NAIF1	protein_coding	nuclear apoptosis inducing factor 1 [Source:HGNC Symbol;Acc:HGNC:25446]	x
ENSG00000171219	CDC42BPG	protein_coding	CDC42 binding protein kinase gamma [Source:HGNC Symbol;Acc:HGNC:29829]	x
ENSG00000171303	KCNK3	protein_coding	potassium two pore domain channel subfamily K member 3 [Source:HGNC Symbol;Acc:HGNC:6278]	x	x
ENSG00000171368	TPPP	protein_coding	tubulin polymerization promoting protein [Source:HGNC Symbol;Acc:HGNC:24164]	x	x
ENSG00000171603	CLSTN1	protein_coding	calsyntenin 1 [Source:HGNC Symbol;Acc:HGNC:17447]	x
ENSG00000171793	CTPS1	protein_coding	CTP synthase 1 [Source:HGNC Symbol;Acc:HGNC:2519]	x
ENSG00000171794	UTF1	protein_coding	undifferentiated embryonic cell transcription factor 1 [Source:HGNC Symbol;Acc:HGNC:12634]	x
ENSG00000171843	MLLT3	protein_coding	MLLT3 super elongation complex subunit [Source:HGNC Symbol;Acc:HGNC:7136]	x
ENSG00000171865	RNASEH1	protein_coding	ribonuclease H1 [Source:HGNC Symbol;Acc:HGNC:18466]	x
ENSG00000171872	KLF17	protein_coding	Kruppel like factor 17 [Source:HGNC Symbol;Acc:HGNC:18830]	x
ENSG00000171992	SYNPO	protein_coding	synaptopodin [Source:HGNC Symbol;Acc:HGNC:30672]	x	x
ENSG00000172005	MAL	protein_coding	mal, T cell differentiation protein [Source:HGNC Symbol;Acc:HGNC:6817]	x
ENSG00000172116	CD8B	protein_coding	CD8b molecule [Source:HGNC Symbol;Acc:HGNC:1707]	x	x
ENSG00000172175	MALT1	protein_coding	MALT1 paracaspase [Source:HGNC Symbol;Acc:HGNC:6819]	x
ENSG00000172197	MBOAT1	protein_coding	membrane bound O-acyltransferase domain containing 1 [Source:HGNC Symbol;Acc:HGNC:21579]	x
ENSG00000172247	C1QTNF4	protein_coding	C1q and TNF related 4 [Source:HGNC Symbol;Acc:HGNC:14346]	x
ENSG00000172264	MACROD2	protein_coding	mono-ADP ribosylhydrolase 2 [Source:HGNC Symbol;Acc:HGNC:16126]	x
ENSG00000172340	SUCLG2	protein_coding	succinate-CoA ligase GDP-forming subunit beta [Source:HGNC Symbol;Acc:HGNC:11450]	x	x
ENSG00000172380	GNG12	protein_coding	G protein subunit gamma 12 [Source:HGNC Symbol;Acc:HGNC:19663]	x
ENSG00000172461	FUT9	protein_coding	fucosyltransferase 9 [Source:HGNC Symbol;Acc:HGNC:4020]	x
ENSG00000172469	MANEA	protein_coding	mannosidase endo-alpha [Source:HGNC Symbol;Acc:HGNC:21072]	x
ENSG00000172500	FIBP	protein_coding	FGF1 intracellular binding protein [Source:HGNC Symbol;Acc:HGNC:3705]	x
ENSG00000172663	TMEM134	protein_coding	transmembrane protein 134 [Source:HGNC Symbol;Acc:HGNC:26142]	x
ENSG00000172733	PURG	protein_coding	purine rich element binding protein G [Source:HGNC Symbol;Acc:HGNC:17930]	x
ENSG00000172765	TMCC1	protein_coding	transmembrane and coiled-coil domain family 1 [Source:HGNC Symbol;Acc:HGNC:29116]	x
ENSG00000172818	OVOL1	protein_coding	ovo like transcriptional repressor 1 [Source:HGNC Symbol;Acc:HGNC:8525]	x
ENSG00000173120	KDM2A	protein_coding	lysine demethylase 2A [Source:HGNC Symbol;Acc:HGNC:13606]	x
ENSG00000173175	ADCY5	protein_coding	adenylate cyclase 5 [Source:HGNC Symbol;Acc:HGNC:236]	x
ENSG00000173276	ZBTB21	protein_coding	zinc finger and BTB domain containing 21 [Source:HGNC Symbol;Acc:HGNC:13083]	x
ENSG00000173442	EHBP1L1	protein_coding	EH domain binding protein 1 like 1 [Source:HGNC Symbol;Acc:HGNC:30682]	x
ENSG00000173511	VEGFB	protein_coding	vascular endothelial growth factor B [Source:HGNC Symbol;Acc:HGNC:12681]	x
ENSG00000173517	PEAK1	protein_coding	pseudopodium enriched atypical kinase 1 [Source:HGNC Symbol;Acc:HGNC:29431]	x
ENSG00000173548	SNX33	protein_coding	sorting nexin 33 [Source:HGNC Symbol;Acc:HGNC:28468]	x
ENSG00000173575	CHD2	protein_coding	chromodomain helicase DNA binding protein 2 [Source:HGNC Symbol;Acc:HGNC:1917]	x
ENSG00000173581	CCDC106	protein_coding	coiled-coil domain containing 106 [Source:HGNC Symbol;Acc:HGNC:30181]	x
ENSG00000173598	NUDT4	protein_coding	nudix hydrolase 4 [Source:HGNC Symbol;Acc:HGNC:8051]	x
ENSG00000173698	ADGRG2	protein_coding	adhesion G protein-coupled receptor G2 [Source:HGNC Symbol;Acc:HGNC:4516]	x
ENSG00000173786	CNP	protein_coding	2&#39;,3&#39;-cyclic nucleotide 3&#39; phosphodiesterase [Source:HGNC Symbol;Acc:HGNC:2158]	x
ENSG00000173821	RNF213	protein_coding	ring finger protein 213 [Source:HGNC Symbol;Acc:HGNC:14539]	x	x
ENSG00000173894	CBX2	protein_coding	chromobox 2 [Source:HGNC Symbol;Acc:HGNC:1552]	x
ENSG00000173988	LRRC63	protein_coding	leucine rich repeat containing 63 [Source:HGNC Symbol;Acc:HGNC:34296]	x
ENSG00000174004	NRROS	protein_coding	negative regulator of reactive oxygen species [Source:HGNC Symbol;Acc:HGNC:24613]	x
ENSG00000174403	MIR1-1HG-AS1	lncRNA	MIR1-1HG antisense RNA 1 [Source:HGNC Symbol;Acc:HGNC:26393]	x	x
ENSG00000174498	IGDCC3	protein_coding	immunoglobulin superfamily DCC subclass member 3 [Source:HGNC Symbol;Acc:HGNC:9700]	x
ENSG00000174516	PELI3	protein_coding	pellino E3 ubiquitin protein ligase family member 3 [Source:HGNC Symbol;Acc:HGNC:30010]	x
ENSG00000174684	B4GAT1	protein_coding	beta-1,4-glucuronyltransferase 1 [Source:HGNC Symbol;Acc:HGNC:15685]	x	x
ENSG00000174705	SH3PXD2B	protein_coding	SH3 and PX domains 2B [Source:HGNC Symbol;Acc:HGNC:29242]	x	x
ENSG00000174939	ASPHD1	protein_coding	aspartate beta-hydroxylase domain containing 1 [Source:HGNC Symbol;Acc:HGNC:27380]	x
ENSG00000175029	CTBP2	protein_coding	C-terminal binding protein 2 [Source:HGNC Symbol;Acc:HGNC:2495]	x
ENSG00000175040	CHST2	protein_coding	carbohydrate sulfotransferase 2 [Source:HGNC Symbol;Acc:HGNC:1970]	x
ENSG00000175106	TVP23C	protein_coding	trans-golgi network vesicle protein 23 homolog C [Source:HGNC Symbol;Acc:HGNC:30453]	x	x
ENSG00000175183	CSRP2	protein_coding	cysteine and glycine rich protein 2 [Source:HGNC Symbol;Acc:HGNC:2470]	x
ENSG00000175264	CHST1	protein_coding	carbohydrate sulfotransferase 1 [Source:HGNC Symbol;Acc:HGNC:1969]	x
ENSG00000175283	DOLK	protein_coding	dolichol kinase [Source:HGNC Symbol;Acc:HGNC:23406]	x
ENSG00000175318	GRAMD2A	protein_coding	GRAM domain containing 2A [Source:HGNC Symbol;Acc:HGNC:27287]	x
ENSG00000175866	BAIAP2	protein_coding	BAR/IMD domain containing adaptor protein 2 [Source:HGNC Symbol;Acc:HGNC:947]	x
ENSG00000175920	DOK7	protein_coding	docking protein 7 [Source:HGNC Symbol;Acc:HGNC:26594]	x
ENSG00000175970	UNC119B	protein_coding	unc-119 lipid binding chaperone B [Source:HGNC Symbol;Acc:HGNC:16488]	x	x
ENSG00000175985	PLEKHD1	protein_coding	pleckstrin homology and coiled-coil domain containing D1 [Source:HGNC Symbol;Acc:HGNC:20148]	x
ENSG00000176018	LYSMD3	protein_coding	LysM domain containing 3 [Source:HGNC Symbol;Acc:HGNC:26969]	x
ENSG00000176076	KCNE5	protein_coding	potassium voltage-gated channel subfamily E regulatory subunit 5 [Source:HGNC Symbol;Acc:HGNC:6241]	x	x
ENSG00000176125	UFSP1	protein_coding	UFM1 specific peptidase 1 (inactive) [Source:HGNC Symbol;Acc:HGNC:33821]	x	x
ENSG00000176428	VPS37D	protein_coding	VPS37D subunit of ESCRT-I [Source:HGNC Symbol;Acc:HGNC:18287]	x
ENSG00000176435	CLEC14A	protein_coding	C-type lectin domain containing 14A [Source:HGNC Symbol;Acc:HGNC:19832]	x
ENSG00000176490	DIRAS1	protein_coding	DIRAS family GTPase 1 [Source:HGNC Symbol;Acc:HGNC:19127]	x	x
ENSG00000176542	USF3	protein_coding	upstream transcription factor family member 3 [Source:HGNC Symbol;Acc:HGNC:30494]	x
ENSG00000176597	B3GNT5	protein_coding	UDP-GlcNAc:betaGal beta-1,3-N-acetylglucosaminyltransferase 5 [Source:HGNC Symbol;Acc:HGNC:15684]	x
ENSG00000176623	RMDN1	protein_coding	regulator of microtubule dynamics 1 [Source:HGNC Symbol;Acc:HGNC:24285]	x
ENSG00000176658	MYO1D	protein_coding	myosin ID [Source:HGNC Symbol;Acc:HGNC:7598]	x
ENSG00000176769	TCERG1L	protein_coding	transcription elongation regulator 1 like [Source:HGNC Symbol;Acc:HGNC:23533]	x
ENSG00000176783	RUFY1	protein_coding	RUN and FYVE domain containing 1 [Source:HGNC Symbol;Acc:HGNC:19760]	x
ENSG00000176845	METRNL	protein_coding	meteorin like, glial cell differentiation regulator [Source:HGNC Symbol;Acc:HGNC:27584]	x
ENSG00000176946	THAP4	protein_coding	THAP domain containing 4 [Source:HGNC Symbol;Acc:HGNC:23187]	x
ENSG00000176956	LY6H	protein_coding	lymphocyte antigen 6 family member H [Source:HGNC Symbol;Acc:HGNC:6728]	x	x
ENSG00000176973	FAM89B	protein_coding	family with sequence similarity 89 member B [Source:HGNC Symbol;Acc:HGNC:16708]	x
ENSG00000177105	RHOG	protein_coding	ras homolog family member G [Source:HGNC Symbol;Acc:HGNC:672]	x	x
ENSG00000177133	PRDM16-DT	lncRNA	PRDM16 divergent transcript [Source:HGNC Symbol;Acc:HGNC:48664]	x
ENSG00000177192	PUS1	protein_coding	pseudouridine synthase 1 [Source:HGNC Symbol;Acc:HGNC:15508]	x
ENSG00000177425	PAWR	protein_coding	pro-apoptotic WT1 regulator [Source:HGNC Symbol;Acc:HGNC:8614]	x
ENSG00000177570	SAMD12	protein_coding	sterile alpha motif domain containing 12 [Source:HGNC Symbol;Acc:HGNC:31750]	x
ENSG00000177731	FLII	protein_coding	FLII actin remodeling protein [Source:HGNC Symbol;Acc:HGNC:3750]	x
ENSG00000178031	ADAMTSL1	protein_coding	ADAMTS like 1 [Source:HGNC Symbol;Acc:HGNC:14632]	x
ENSG00000178038	ALS2CL	protein_coding	ALS2 C-terminal like [Source:HGNC Symbol;Acc:HGNC:20605]	x
ENSG00000178127	NDUFV2	protein_coding	NADH:ubiquinone oxidoreductase core subunit V2 [Source:HGNC Symbol;Acc:HGNC:7717]	x
ENSG00000178149	DALRD3	protein_coding	DALR anticodon binding domain containing 3 [Source:HGNC Symbol;Acc:HGNC:25536]	x
ENSG00000178184	PARD6G	protein_coding	par-6 family cell polarity regulator gamma [Source:HGNC Symbol;Acc:HGNC:16076]	x
ENSG00000178297	TMPRSS9	protein_coding	transmembrane serine protease 9 [Source:HGNC Symbol;Acc:HGNC:30079]	x
ENSG00000178473	UCN3	protein_coding	urocortin 3 [Source:HGNC Symbol;Acc:HGNC:17781]	x
ENSG00000178531	CTXN1	protein_coding	cortexin 1 [Source:HGNC Symbol;Acc:HGNC:31108]	x
ENSG00000178585	CTNNBIP1	protein_coding	catenin beta interacting protein 1 [Source:HGNC Symbol;Acc:HGNC:16913]	x
ENSG00000178752	ERFE	protein_coding	erythroferrone [Source:HGNC Symbol;Acc:HGNC:26727]	x
ENSG00000178773	CPNE7	protein_coding	copine 7 [Source:HGNC Symbol;Acc:HGNC:2320]	x	x
ENSG00000178795	GDPD4	protein_coding	glycerophosphodiester phosphodiesterase domain containing 4 [Source:HGNC Symbol;Acc:HGNC:24849]	x
ENSG00000178919	FOXE1	protein_coding	forkhead box E1 [Source:HGNC Symbol;Acc:HGNC:3806]	x
ENSG00000178947	SMIM10L2A	protein_coding	small integral membrane protein 10 like 2A [Source:HGNC Symbol;Acc:HGNC:34499]	x
ENSG00000178951	ZBTB7A	protein_coding	zinc finger and BTB domain containing 7A [Source:HGNC Symbol;Acc:HGNC:18078]	x
ENSG00000178971	CTC1	protein_coding	CST telomere replication complex component 1 [Source:HGNC Symbol;Acc:HGNC:26169]	x
ENSG00000179057	IGSF22	protein_coding	immunoglobulin superfamily member 22 [Source:HGNC Symbol;Acc:HGNC:26750]	x
ENSG00000179091	CYC1	protein_coding	cytochrome c1 [Source:HGNC Symbol;Acc:HGNC:2579]	x
ENSG00000179242	CDH4	protein_coding	cadherin 4 [Source:HGNC Symbol;Acc:HGNC:1763]	x
ENSG00000179387	ELMOD2	protein_coding	ELMO domain containing 2 [Source:HGNC Symbol;Acc:HGNC:28111]	x
ENSG00000179456	ZBTB18	protein_coding	zinc finger and BTB domain containing 18 [Source:HGNC Symbol;Acc:HGNC:13030]	x
ENSG00000179588	ZFPM1	protein_coding	zinc finger protein, FOG family member 1 [Source:HGNC Symbol;Acc:HGNC:19762]	x
ENSG00000179766	ATP8B5P	transcribed_unprocessed_pseudogene	ATPase phospholipid transporting 8B5, pseudogene [Source:HGNC Symbol;Acc:HGNC:27245]	x
ENSG00000179954	SSC5D	protein_coding	scavenger receptor cysteine rich family member with 5 domains [Source:HGNC Symbol;Acc:HGNC:26641]	x
ENSG00000180011	ZADH2	protein_coding	zinc binding alcohol dehydrogenase domain containing 2 [Source:HGNC Symbol;Acc:HGNC:28697]	x	x
ENSG00000180066	LINC02870	lncRNA	long intergenic non-protein coding RNA 2870 [Source:HGNC Symbol;Acc:HGNC:27275]	x	x
ENSG00000180210	F2	protein_coding	coagulation factor II, thrombin [Source:HGNC Symbol;Acc:HGNC:3535]	x
ENSG00000180287	PLD5	protein_coding	phospholipase D family member 5 [Source:HGNC Symbol;Acc:HGNC:26879]	x
ENSG00000180318	ALX1	protein_coding	ALX homeobox 1 [Source:HGNC Symbol;Acc:HGNC:1494]	x
ENSG00000180346	TIGD2	protein_coding	tigger transposable element derived 2 [Source:HGNC Symbol;Acc:HGNC:18333]	x
ENSG00000180354	MTURN	protein_coding	maturin, neural progenitor differentiation regulator homolog [Source:HGNC Symbol;Acc:HGNC:25457]	x
ENSG00000180357	ZNF609	protein_coding	zinc finger protein 609 [Source:HGNC Symbol;Acc:HGNC:29003]	x
ENSG00000180535	BHLHA15	protein_coding	basic helix-loop-helix family member a15 [Source:HGNC Symbol;Acc:HGNC:22265]	x
ENSG00000180611	MB21D2	protein_coding	Mab-21 domain containing 2 [Source:HGNC Symbol;Acc:HGNC:30438]	x
ENSG00000180628	PCGF5	protein_coding	polycomb group ring finger 5 [Source:HGNC Symbol;Acc:HGNC:28264]	x
ENSG00000180747	SMG1P3	transcribed_unprocessed_pseudogene	SMG1 pseudogene 3 [Source:HGNC Symbol;Acc:HGNC:49860]	x
ENSG00000180806	HOXC9	protein_coding	homeobox C9 [Source:HGNC Symbol;Acc:HGNC:5130]	x
ENSG00000180834	MAP6D1	protein_coding	MAP6 domain containing 1 [Source:HGNC Symbol;Acc:HGNC:25753]	x
ENSG00000180881	CAPS2	protein_coding	calcyphosine 2 [Source:HGNC Symbol;Acc:HGNC:16471]	x
ENSG00000180891	CUEDC1	protein_coding	CUE domain containing 1 [Source:HGNC Symbol;Acc:HGNC:31350]	x
ENSG00000180992	MRPL14	protein_coding	mitochondrial ribosomal protein L14 [Source:HGNC Symbol;Acc:HGNC:14279]	x
ENSG00000181038	METTL23	protein_coding	methyltransferase like 23 [Source:HGNC Symbol;Acc:HGNC:26988]	x
ENSG00000181085	MAPK15	protein_coding	mitogen-activated protein kinase 15 [Source:HGNC Symbol;Acc:HGNC:24667]	x
ENSG00000181101	ENTR1P2	processed_pseudogene	ENTR1 pseudogene 2 [Source:HGNC Symbol;Acc:HGNC:39164]	x
ENSG00000181220	ZNF746	protein_coding	zinc finger protein 746 [Source:HGNC Symbol;Acc:HGNC:21948]	x
ENSG00000181234	TMEM132C	protein_coding	transmembrane protein 132C [Source:HGNC Symbol;Acc:HGNC:25436]	x
ENSG00000181444	ZNF467	protein_coding	zinc finger protein 467 [Source:HGNC Symbol;Acc:HGNC:23154]	x
ENSG00000181513	ACBD4	protein_coding	acyl-CoA binding domain containing 4 [Source:HGNC Symbol;Acc:HGNC:23337]	x	x
ENSG00000181649	PHLDA2	protein_coding	pleckstrin homology like domain family A member 2 [Source:HGNC Symbol;Acc:HGNC:12385]	x
ENSG00000181690	PLAG1	protein_coding	PLAG1 zinc finger [Source:HGNC Symbol;Acc:HGNC:9045]	x
ENSG00000181790	ADGRB1	protein_coding	adhesion G protein-coupled receptor B1 [Source:HGNC Symbol;Acc:HGNC:943]	x
ENSG00000181826	RELL1	protein_coding	RELT like 1 [Source:HGNC Symbol;Acc:HGNC:27379]	x
ENSG00000181965	NEUROG1	protein_coding	neurogenin 1 [Source:HGNC Symbol;Acc:HGNC:7764]	x
ENSG00000182010	RTKN2	protein_coding	rhotekin 2 [Source:HGNC Symbol;Acc:HGNC:19364]	x
ENSG00000182118	FAM89A	protein_coding	family with sequence similarity 89 member A [Source:HGNC Symbol;Acc:HGNC:25057]	x	x
ENSG00000182168	UNC5C	protein_coding	unc-5 netrin receptor C [Source:HGNC Symbol;Acc:HGNC:12569]	x
ENSG00000182307	C8orf33	protein_coding	chromosome 8 open reading frame 33 [Source:HGNC Symbol;Acc:HGNC:26104]	x
ENSG00000182492	BGN	protein_coding	biglycan [Source:HGNC Symbol;Acc:HGNC:1044]	x
ENSG00000182534	MXRA7	protein_coding	matrix remodeling associated 7 [Source:HGNC Symbol;Acc:HGNC:7541]	x
ENSG00000182606	TRAK1	protein_coding	trafficking kinesin protein 1 [Source:HGNC Symbol;Acc:HGNC:29947]	x	x
ENSG00000182752	PAPPA	protein_coding	pappalysin 1 [Source:HGNC Symbol;Acc:HGNC:8602]	x
ENSG00000182771	GRID1	protein_coding	glutamate ionotropic receptor delta type subunit 1 [Source:HGNC Symbol;Acc:HGNC:4575]	x	x
ENSG00000182841	RRP7BP	transcribed_unprocessed_pseudogene	ribosomal RNA processing 7 homolog B, pseudogene [Source:HGNC Symbol;Acc:HGNC:30454]	x
ENSG00000182870	GALNT9	protein_coding	polypeptide N-acetylgalactosaminyltransferase 9 [Source:HGNC Symbol;Acc:HGNC:4131]	x
ENSG00000182871	COL18A1	protein_coding	collagen type XVIII alpha 1 chain [Source:HGNC Symbol;Acc:HGNC:2195]	x	x
ENSG00000182968	SOX1	protein_coding	SRY-box transcription factor 1 [Source:HGNC Symbol;Acc:HGNC:11189]	x
ENSG00000183049	CAMK1D	protein_coding	calcium/calmodulin dependent protein kinase ID [Source:HGNC Symbol;Acc:HGNC:19341]	x
ENSG00000183092	BEGAIN	protein_coding	brain enriched guanylate kinase associated [Source:HGNC Symbol;Acc:HGNC:24163]	x
ENSG00000183242	WT1-AS	lncRNA	WT1 antisense RNA [Source:HGNC Symbol;Acc:HGNC:18135]	x
ENSG00000183421	RIPK4	protein_coding	receptor interacting serine/threonine kinase 4 [Source:HGNC Symbol;Acc:HGNC:496]	x
ENSG00000183579	ZNRF3	protein_coding	zinc and ring finger 3 [Source:HGNC Symbol;Acc:HGNC:18126]	x
ENSG00000183624	HMCES	protein_coding	5-hydroxymethylcytosine binding, ES cell specific [Source:HGNC Symbol;Acc:HGNC:24446]	x
ENSG00000183644	HOATZ	protein_coding	HOATZ cilia and flagella associated protein [Source:HGNC Symbol;Acc:HGNC:25061]	x
ENSG00000183723	CMTM4	protein_coding	CKLF like MARVEL transmembrane domain containing 4 [Source:HGNC Symbol;Acc:HGNC:19175]	x
ENSG00000183762	KREMEN1	protein_coding	kringle containing transmembrane protein 1 [Source:HGNC Symbol;Acc:HGNC:17550]	x
ENSG00000183828	NUDT14	protein_coding	nudix hydrolase 14 [Source:HGNC Symbol;Acc:HGNC:20141]	x
ENSG00000183833	CFAP91	protein_coding	cilia and flagella associated protein 91 [Source:HGNC Symbol;Acc:HGNC:24010]	x
ENSG00000183873	SCN5A	protein_coding	sodium voltage-gated channel alpha subunit 5 [Source:HGNC Symbol;Acc:HGNC:10593]	x	x
ENSG00000183935	HTR7P1	transcribed_processed_pseudogene	5-hydroxytryptamine receptor 7 pseudogene 1 [Source:HGNC Symbol;Acc:HGNC:30411]	x
ENSG00000184005	ST6GALNAC3	protein_coding	ST6 N-acetylgalactosaminide alpha-2,6-sialyltransferase 3 [Source:HGNC Symbol;Acc:HGNC:19343]	x	x
ENSG00000184261	KCNK12	protein_coding	potassium two pore domain channel subfamily K member 12 [Source:HGNC Symbol;Acc:HGNC:6274]	x
ENSG00000184381	PLA2G6	protein_coding	phospholipase A2 group VI [Source:HGNC Symbol;Acc:HGNC:9039]	x
ENSG00000184388	PABPC1L2B	protein_coding	poly(A) binding protein cytoplasmic 1 like 2B [Source:HGNC Symbol;Acc:HGNC:31852]	x
ENSG00000184402	SS18L1	protein_coding	SS18L1 subunit of BAF chromatin remodeling complex [Source:HGNC Symbol;Acc:HGNC:15592]	x
ENSG00000184408	KCND2	protein_coding	potassium voltage-gated channel subfamily D member 2 [Source:HGNC Symbol;Acc:HGNC:6238]	x
ENSG00000184486	POU3F2	protein_coding	POU class 3 homeobox 2 [Source:HGNC Symbol;Acc:HGNC:9215]	x
ENSG00000184497	TMEM255B	protein_coding	transmembrane protein 255B [Source:HGNC Symbol;Acc:HGNC:28297]	x
ENSG00000184611	KCNH7	protein_coding	potassium voltage-gated channel subfamily H member 7 [Source:HGNC Symbol;Acc:HGNC:18863]	x	x
ENSG00000184916	JAG2	protein_coding	jagged canonical Notch ligand 2 [Source:HGNC Symbol;Acc:HGNC:6189]	x
ENSG00000184925	LCN12	protein_coding	lipocalin 12 [Source:HGNC Symbol;Acc:HGNC:28733]	x	x
ENSG00000184986	TMEM121	protein_coding	transmembrane protein 121 [Source:HGNC Symbol;Acc:HGNC:20511]	x	x
ENSG00000185002	RFX6	protein_coding	regulatory factor X6 [Source:HGNC Symbol;Acc:HGNC:21478]	x
ENSG00000185052	SLC24A3	protein_coding	solute carrier family 24 member 3 [Source:HGNC Symbol;Acc:HGNC:10977]	x
ENSG00000185090	MANEAL	protein_coding	mannosidase endo-alpha like [Source:HGNC Symbol;Acc:HGNC:26452]	x
ENSG00000185100	ADSS1	protein_coding	adenylosuccinate synthase 1 [Source:HGNC Symbol;Acc:HGNC:20093]	x
ENSG00000185189	NRBP2	protein_coding	nuclear receptor binding protein 2 [Source:HGNC Symbol;Acc:HGNC:19339]	x
ENSG00000185215	TNFAIP2	protein_coding	TNF alpha induced protein 2 [Source:HGNC Symbol;Acc:HGNC:11895]	x
ENSG00000185418	TARS3	protein_coding	threonyl-tRNA synthetase 3 [Source:HGNC Symbol;Acc:HGNC:24728]	x
ENSG00000185515	BRCC3	protein_coding	BRCA1/BRCA2-containing complex subunit 3 [Source:HGNC Symbol;Acc:HGNC:24185]	x	x
ENSG00000185619	PCGF3	protein_coding	polycomb group ring finger 3 [Source:HGNC Symbol;Acc:HGNC:10066]	x
ENSG00000185666	SYN3	protein_coding	synapsin III [Source:HGNC Symbol;Acc:HGNC:11496]	x
ENSG00000185669	SNAI3	protein_coding	snail family transcriptional repressor 3 [Source:HGNC Symbol;Acc:HGNC:18411]	x
ENSG00000185737	NRG3	protein_coding	neuregulin 3 [Source:HGNC Symbol;Acc:HGNC:7999]	x	x
ENSG00000185774	KCNIP4	protein_coding	potassium voltage-gated channel interacting protein 4 [Source:HGNC Symbol;Acc:HGNC:30083]	x
ENSG00000185924	RTN4RL1	protein_coding	reticulon 4 receptor like 1 [Source:HGNC Symbol;Acc:HGNC:21329]	x
ENSG00000185946	RNPC3	protein_coding	RNA binding region (RNP1, RRM) containing 3 [Source:HGNC Symbol;Acc:HGNC:18666]	x	x
ENSG00000185985	SLITRK2	protein_coding	SLIT and NTRK like family member 2 [Source:HGNC Symbol;Acc:HGNC:13449]	x
ENSG00000186056	MATN1-AS1	lncRNA	MATN1 antisense RNA 1 [Source:HGNC Symbol;Acc:HGNC:40364]	x
ENSG00000186088	GSAP	protein_coding	gamma-secretase activating protein [Source:HGNC Symbol;Acc:HGNC:28042]	x
ENSG00000186111	PIP5K1C	protein_coding	phosphatidylinositol-4-phosphate 5-kinase type 1 gamma [Source:HGNC Symbol;Acc:HGNC:8996]	x
ENSG00000186298	PPP1CC	protein_coding	protein phosphatase 1 catalytic subunit gamma [Source:HGNC Symbol;Acc:HGNC:9283]	x
ENSG00000186493	C5orf38	protein_coding	chromosome 5 open reading frame 38 [Source:HGNC Symbol;Acc:HGNC:24226]	x
ENSG00000186523	FAM86B1	protein_coding	family with sequence similarity 86 member B1 [Source:HGNC Symbol;Acc:HGNC:28268]	x
ENSG00000186566	GPATCH8	protein_coding	G-patch domain containing 8 [Source:HGNC Symbol;Acc:HGNC:29066]	x
ENSG00000186827	TNFRSF4	protein_coding	TNF receptor superfamily member 4 [Source:HGNC Symbol;Acc:HGNC:11918]	x
ENSG00000186895	FGF3	protein_coding	fibroblast growth factor 3 [Source:HGNC Symbol;Acc:HGNC:3681]	x
ENSG00000187017	ESPN	protein_coding	espin [Source:HGNC Symbol;Acc:HGNC:13281]	x	x
ENSG00000187094	CCK	protein_coding	cholecystokinin [Source:HGNC Symbol;Acc:HGNC:1569]	x
ENSG00000187239	FNBP1	protein_coding	formin binding protein 1 [Source:HGNC Symbol;Acc:HGNC:17069]	x
ENSG00000187244	BCAM	protein_coding	basal cell adhesion molecule (Lutheran blood group) [Source:HGNC Symbol;Acc:HGNC:6722]	x	x
ENSG00000187595	ZNF385C	protein_coding	zinc finger protein 385C [Source:HGNC Symbol;Acc:HGNC:33722]	x
ENSG00000187730	GABRD	protein_coding	gamma-aminobutyric acid type A receptor subunit delta [Source:HGNC Symbol;Acc:HGNC:4084]	x	x
ENSG00000187764	SEMA4D	protein_coding	semaphorin 4D [Source:HGNC Symbol;Acc:HGNC:10732]	x	x
ENSG00000187840	EIF4EBP1	protein_coding	eukaryotic translation initiation factor 4E binding protein 1 [Source:HGNC Symbol;Acc:HGNC:3288]	x
ENSG00000187952	HS6ST1P1	processed_pseudogene	heparan sulfate 6-O-sulfotransferase 1 pseudogene 1 [Source:HGNC Symbol;Acc:HGNC:31835]	x
ENSG00000187954	CYHR1	protein_coding	cysteine and histidine rich 1 [Source:HGNC Symbol;Acc:HGNC:17806]	x	x
ENSG00000187957	DNER	protein_coding	delta/notch like EGF repeat containing [Source:HGNC Symbol;Acc:HGNC:24456]	x	x
ENSG00000187988	KCTD9P3	processed_pseudogene	potassium channel tetramerization domain containing 9 pseudogene 3 [Source:HGNC Symbol;Acc:HGNC:49912]	x
ENSG00000188042	ARL4C	protein_coding	ADP ribosylation factor like GTPase 4C [Source:HGNC Symbol;Acc:HGNC:698]	x	x
ENSG00000188060	RAB42	protein_coding	RAB42, member RAS oncogene family [Source:HGNC Symbol;Acc:HGNC:28702]	x
ENSG00000188157	AGRN	protein_coding	agrin [Source:HGNC Symbol;Acc:HGNC:329]	x	x
ENSG00000188191	PRKAR1B	protein_coding	protein kinase cAMP-dependent type I regulatory subunit beta [Source:HGNC Symbol;Acc:HGNC:9390]	x
ENSG00000188338	SLC38A3	protein_coding	solute carrier family 38 member 3 [Source:HGNC Symbol;Acc:HGNC:18044]	x
ENSG00000188372	ZP3	protein_coding	zona pellucida glycoprotein 3 [Source:HGNC Symbol;Acc:HGNC:13189]	x
ENSG00000188452	CERKL	protein_coding	ceramide kinase like [Source:HGNC Symbol;Acc:HGNC:21699]	x	x
ENSG00000188613	NANOS1	protein_coding	nanos C2HC-type zinc finger 1 [Source:HGNC Symbol;Acc:HGNC:23044]	x
ENSG00000188636	RTL6	protein_coding	retrotransposon Gag like 6 [Source:HGNC Symbol;Acc:HGNC:13343]	x
ENSG00000188730	VWC2	protein_coding	von Willebrand factor C domain containing 2 [Source:HGNC Symbol;Acc:HGNC:30200]	x
ENSG00000188760	TMEM198	protein_coding	transmembrane protein 198 [Source:HGNC Symbol;Acc:HGNC:33704]	x
ENSG00000188807	TMEM201	protein_coding	transmembrane protein 201 [Source:HGNC Symbol;Acc:HGNC:33719]	x	x
ENSG00000188916	INSYN2A	protein_coding	inhibitory synaptic factor 2A [Source:HGNC Symbol;Acc:HGNC:33859]	x
ENSG00000189079	ARID2	protein_coding	AT-rich interaction domain 2 [Source:HGNC Symbol;Acc:HGNC:18037]	x
ENSG00000189292	ALKAL2	protein_coding	ALK and LTK ligand 2 [Source:HGNC Symbol;Acc:HGNC:27683]	x	x
ENSG00000189308	LIN54	protein_coding	lin-54 DREAM MuvB core complex component [Source:HGNC Symbol;Acc:HGNC:25397]	x
ENSG00000189409	MMP23B	protein_coding	matrix metallopeptidase 23B [Source:HGNC Symbol;Acc:HGNC:7171]	x
ENSG00000196110	ZNF699	protein_coding	zinc finger protein 699 [Source:HGNC Symbol;Acc:HGNC:24750]	x
ENSG00000196182	STK40	protein_coding	serine/threonine kinase 40 [Source:HGNC Symbol;Acc:HGNC:21373]	x
ENSG00000196267	ZNF836	protein_coding	zinc finger protein 836 [Source:HGNC Symbol;Acc:HGNC:34333]	x
ENSG00000196411	EPHB4	protein_coding	EPH receptor B4 [Source:HGNC Symbol;Acc:HGNC:3395]	x
ENSG00000196436	NPIPB15	protein_coding	nuclear pore complex interacting protein family member B15 [Source:HGNC Symbol;Acc:HGNC:34409]	x	x
ENSG00000196557	CACNA1H	protein_coding	calcium voltage-gated channel subunit alpha1 H [Source:HGNC Symbol;Acc:HGNC:1395]	x	x
ENSG00000196576	PLXNB2	protein_coding	plexin B2 [Source:HGNC Symbol;Acc:HGNC:9104]	x
ENSG00000196655	TRAPPC4	protein_coding	trafficking protein particle complex 4 [Source:HGNC Symbol;Acc:HGNC:19943]	x
ENSG00000196711	ALKAL1	protein_coding	ALK and LTK ligand 1 [Source:HGNC Symbol;Acc:HGNC:33775]	x
ENSG00000196715	VKORC1L1	protein_coding	vitamin K epoxide reductase complex subunit 1 like 1 [Source:HGNC Symbol;Acc:HGNC:21492]	x
ENSG00000196792	STRN3	protein_coding	striatin 3 [Source:HGNC Symbol;Acc:HGNC:15720]	x	x
ENSG00000196796	NPIPB10P	unprocessed_pseudogene	nuclear pore complex interacting protein family, member B10, pseudogene [Source:HGNC Symbol;Acc:HGNC:37455]	x
ENSG00000196821	ILRUN	protein_coding	inflammation and lipid regulator with UBA-like and NBR1-like domains [Source:HGNC Symbol;Acc:HGNC:21215]	x
ENSG00000196843	ARID5A	protein_coding	AT-rich interaction domain 5A [Source:HGNC Symbol;Acc:HGNC:17361]	x
ENSG00000196850	PPTC7	protein_coding	protein phosphatase targeting COQ7 [Source:HGNC Symbol;Acc:HGNC:30695]	x
ENSG00000196867	ZFP28	protein_coding	ZFP28 zinc finger protein [Source:HGNC Symbol;Acc:HGNC:17801]	x
ENSG00000196924	FLNA	protein_coding	filamin A [Source:HGNC Symbol;Acc:HGNC:3754]	x
ENSG00000196972	SMIM10L2B	protein_coding	small integral membrane protein 10 like 2B [Source:HGNC Symbol;Acc:HGNC:34500]	x	x
ENSG00000197070	ARRDC1	protein_coding	arrestin domain containing 1 [Source:HGNC Symbol;Acc:HGNC:28633]	x	x
ENSG00000197081	IGF2R	protein_coding	insulin like growth factor 2 receptor [Source:HGNC Symbol;Acc:HGNC:5467]	x
ENSG00000197226	TBC1D9B	protein_coding	TBC1 domain family member 9B [Source:HGNC Symbol;Acc:HGNC:29097]	x
ENSG00000197329	PELI1	protein_coding	pellino E3 ubiquitin protein ligase 1 [Source:HGNC Symbol;Acc:HGNC:8827]	x
ENSG00000197406	DIO3	protein_coding	iodothyronine deiodinase 3 [Source:HGNC Symbol;Acc:HGNC:2885]	x
ENSG00000197410	DCHS2	protein_coding	dachsous cadherin-related 2 [Source:HGNC Symbol;Acc:HGNC:23111]	x	x
ENSG00000197506	SLC28A3	protein_coding	solute carrier family 28 member 3 [Source:HGNC Symbol;Acc:HGNC:16484]	x
ENSG00000197555	SIPA1L1	protein_coding	signal induced proliferation associated 1 like 1 [Source:HGNC Symbol;Acc:HGNC:20284]	x
ENSG00000197563	PIGN	protein_coding	phosphatidylinositol glycan anchor biosynthesis class N [Source:HGNC Symbol;Acc:HGNC:8967]	x
ENSG00000197576	HOXA4	protein_coding	homeobox A4 [Source:HGNC Symbol;Acc:HGNC:5105]	x
ENSG00000197594	ENPP1	protein_coding	ectonucleotide pyrophosphatase/phosphodiesterase 1 [Source:HGNC Symbol;Acc:HGNC:3356]	x
ENSG00000197702	PARVA	protein_coding	parvin alpha [Source:HGNC Symbol;Acc:HGNC:14652]	x
ENSG00000197769	MAP1LC3C	protein_coding	microtubule associated protein 1 light chain 3 gamma [Source:HGNC Symbol;Acc:HGNC:13353]	x
ENSG00000197905	TEAD4	protein_coding	TEA domain transcription factor 4 [Source:HGNC Symbol;Acc:HGNC:11717]	x	x
ENSG00000197928	ZNF677	protein_coding	zinc finger protein 677 [Source:HGNC Symbol;Acc:HGNC:28730]	x
ENSG00000197930	ERO1A	protein_coding	endoplasmic reticulum oxidoreductase 1 alpha [Source:HGNC Symbol;Acc:HGNC:13280]	x
ENSG00000198108	CHSY3	protein_coding	chondroitin sulfate synthase 3 [Source:HGNC Symbol;Acc:HGNC:24293]	x	x
ENSG00000198142	SOWAHC	protein_coding	sosondowah ankyrin repeat domain family member C [Source:HGNC Symbol;Acc:HGNC:26149]	x
ENSG00000198216	CACNA1E	protein_coding	calcium voltage-gated channel subunit alpha1 E [Source:HGNC Symbol;Acc:HGNC:1392]	x
ENSG00000198221	AFDN-DT	lncRNA	AFDN divergent transcript [Source:HGNC Symbol;Acc:HGNC:21236]	x	x
ENSG00000198464	ZNF480	protein_coding	zinc finger protein 480 [Source:HGNC Symbol;Acc:HGNC:23305]	x	x
ENSG00000198482	ZNF808	protein_coding	zinc finger protein 808 [Source:HGNC Symbol;Acc:HGNC:33230]	x
ENSG00000198517	MAFK	protein_coding	MAF bZIP transcription factor K [Source:HGNC Symbol;Acc:HGNC:6782]	x	x
ENSG00000198626	RYR2	protein_coding	ryanodine receptor 2 [Source:HGNC Symbol;Acc:HGNC:10484]	x
ENSG00000198646	NCOA6	protein_coding	nuclear receptor coactivator 6 [Source:HGNC Symbol;Acc:HGNC:15936]	x	x
ENSG00000198721	ECI2	protein_coding	enoyl-CoA delta isomerase 2 [Source:HGNC Symbol;Acc:HGNC:14601]	x	x
ENSG00000198729	PPP1R14C	protein_coding	protein phosphatase 1 regulatory inhibitor subunit 14C [Source:HGNC Symbol;Acc:HGNC:14952]	x
ENSG00000198825	INPP5F	protein_coding	inositol polyphosphate-5-phosphatase F [Source:HGNC Symbol;Acc:HGNC:17054]	x
ENSG00000198910	L1CAM	protein_coding	L1 cell adhesion molecule [Source:HGNC Symbol;Acc:HGNC:6470]	x
ENSG00000198933	TBKBP1	protein_coding	TBK1 binding protein 1 [Source:HGNC Symbol;Acc:HGNC:30140]	x	x
ENSG00000198972	MIRLET7E	miRNA	microRNA let-7e [Source:HGNC Symbol;Acc:HGNC:31482]	x
ENSG00000199038	MIR210	miRNA	microRNA 210 [Source:HGNC Symbol;Acc:HGNC:31587]	x
ENSG00000199572	RNA5SP174	rRNA_pseudogene	RNA, 5S ribosomal pseudogene 174 [Source:HGNC Symbol;Acc:HGNC:43074]	x
ENSG00000199753	SNORD104	snoRNA	small nucleolar RNA, C/D box 104 [Source:HGNC Symbol;Acc:HGNC:32768]	x
ENSG00000203601	LINC00970	lncRNA	long intergenic non-protein coding RNA 970 [Source:HGNC Symbol;Acc:HGNC:48730]	x
ENSG00000203737	GPR52	protein_coding	G protein-coupled receptor 52 [Source:HGNC Symbol;Acc:HGNC:4508]	x
ENSG00000203805	PLPP4	protein_coding	phospholipid phosphatase 4 [Source:HGNC Symbol;Acc:HGNC:23531]	x
ENSG00000203876	ADD3-AS1	lncRNA	ADD3 antisense RNA 1 [Source:HGNC Symbol;Acc:HGNC:48682]	x
ENSG00000203879	GDI1	protein_coding	GDP dissociation inhibitor 1 [Source:HGNC Symbol;Acc:HGNC:4226]	x	x
ENSG00000203993	ARRDC1-AS1	lncRNA	ARRDC1 antisense RNA 1 [Source:HGNC Symbol;Acc:HGNC:23395]	x
ENSG00000204044	SLC12A5-AS1	lncRNA	SLC12A5 and MMP9 antisense RNA 1 [Source:HGNC Symbol;Acc:HGNC:53143]	x
ENSG00000204060	FOXO6	protein_coding	forkhead box O6 [Source:HGNC Symbol;Acc:HGNC:24814]	x
ENSG00000204116	CHIC1	protein_coding	cysteine rich hydrophobic domain 1 [Source:HGNC Symbol;Acc:HGNC:1934]	x
ENSG00000204120	GIGYF2	protein_coding	GRB10 interacting GYF protein 2 [Source:HGNC Symbol;Acc:HGNC:11960]	x	x
ENSG00000204130	RUFY2	protein_coding	RUN and FYVE domain containing 2 [Source:HGNC Symbol;Acc:HGNC:19761]	x
ENSG00000204160	ZDHHC18	protein_coding	zinc finger DHHC-type palmitoyltransferase 18 [Source:HGNC Symbol;Acc:HGNC:20712]	x
ENSG00000204219	TCEA3	protein_coding	transcription elongation factor A3 [Source:HGNC Symbol;Acc:HGNC:11615]	x
ENSG00000204248	COL11A2	protein_coding	collagen type XI alpha 2 chain [Source:HGNC Symbol;Acc:HGNC:2187]	x
ENSG00000204304	PBX2	protein_coding	PBX homeobox 2 [Source:HGNC Symbol;Acc:HGNC:8633]	x
ENSG00000204469	PRRC2A	protein_coding	proline rich coiled-coil 2A [Source:HGNC Symbol;Acc:HGNC:13918]	x
ENSG00000204511	MCCD1	protein_coding	mitochondrial coiled-coil domain 1 [Source:HGNC Symbol;Acc:HGNC:20668]	x
ENSG00000204644	ZFP57	protein_coding	ZFP57 zinc finger protein [Source:HGNC Symbol;Acc:HGNC:18791]	x
ENSG00000204764	RANBP17	protein_coding	RAN binding protein 17 [Source:HGNC Symbol;Acc:HGNC:14428]	x	x
ENSG00000204860	FAM201A	lncRNA	family with sequence similarity 201 member A [Source:HGNC Symbol;Acc:HGNC:27239]	x
ENSG00000205090	TMEM240	protein_coding	transmembrane protein 240 [Source:HGNC Symbol;Acc:HGNC:25186]	x
ENSG00000205476	CCDC85C	protein_coding	coiled-coil domain containing 85C [Source:HGNC Symbol;Acc:HGNC:35459]	x
ENSG00000206052	DOK6	protein_coding	docking protein 6 [Source:HGNC Symbol;Acc:HGNC:28301]	x
ENSG00000206077	ZDHHC11B	protein_coding	zinc finger DHHC-type containing 11B [Source:HGNC Symbol;Acc:HGNC:32962]	x	x
ENSG00000206120	EGFEM1P	transcribed_unitary_pseudogene	EGF like and EMI domain containing 1, pseudogene [Source:HGNC Symbol;Acc:HGNC:25149]	x
ENSG00000206527	HACD2	protein_coding	3-hydroxyacyl-CoA dehydratase 2 [Source:HGNC Symbol;Acc:HGNC:9640]	x	x
ENSG00000206561	COLQ	protein_coding	collagen like tail subunit of asymmetric acetylcholinesterase [Source:HGNC Symbol;Acc:HGNC:2226]	x
ENSG00000206579	XKR4	protein_coding	XK related 4 [Source:HGNC Symbol;Acc:HGNC:29394]	x
ENSG00000209702	SNORD41	snoRNA	small nucleolar RNA, C/D box 41 [Source:HGNC Symbol;Acc:HGNC:10179]	x
ENSG00000211460	TSN	protein_coding	translin [Source:HGNC Symbol;Acc:HGNC:12379]	x
ENSG00000211563	MIR3065	miRNA	microRNA 3065 [Source:HGNC Symbol;Acc:HGNC:38234]	x
ENSG00000212747	RTL8B	protein_coding	retrotransposon Gag like 8B [Source:HGNC Symbol;Acc:HGNC:33156]	x
ENSG00000213003	BTF3P12	processed_pseudogene	basic transcription factor 3 pseudogene 12 [Source:HGNC Symbol;Acc:HGNC:1127]	x
ENSG00000213020	ZNF611	protein_coding	zinc finger protein 611 [Source:HGNC Symbol;Acc:HGNC:28766]	x
ENSG00000213071	LPAL2	transcribed_unprocessed_pseudogene	lipoprotein(a) like 2, pseudogene [Source:HGNC Symbol;Acc:HGNC:21210]	x
ENSG00000213096	ZNF254	protein_coding	zinc finger protein 254 [Source:HGNC Symbol;Acc:HGNC:13047]	x
ENSG00000213578	CPLX3	protein_coding	complexin 3 [Source:HGNC Symbol;Acc:HGNC:27652]	x
ENSG00000213926	MSRB1P1	processed_pseudogene	methionine sulfoxide reductase B1 pseudogene 1 [Source:HGNC Symbol;Acc:HGNC:43985]	x
ENSG00000214018	RRM2P3	processed_pseudogene	ribonucleotide reductase M2 polypeptide pseudogene 3 [Source:HGNC Symbol;Acc:HGNC:10455]	x
ENSG00000214264	KCTD9P4	processed_pseudogene	potassium channel tetramerization domain containing 9 pseudogene 4 [Source:HGNC Symbol;Acc:HGNC:49913]	x
ENSG00000214376	VSTM5	protein_coding	V-set and transmembrane domain containing 5 [Source:HGNC Symbol;Acc:HGNC:34443]	x
ENSG00000214617	SLC6A10P	transcribed_unprocessed_pseudogene	solute carrier family 6 member 10, pseudogene [Source:HGNC Symbol;Acc:HGNC:11043]	x
ENSG00000214660	SLC29A4P2	unprocessed_pseudogene	solute carrier family 29 member 4 pseudogene 2 [Source:HGNC Symbol;Acc:HGNC:43782]	x
ENSG00000214668	SLC29A4P1	unprocessed_pseudogene	solute carrier family 29 member 4 pseudogene 1 [Source:HGNC Symbol;Acc:HGNC:43783]	x	x
ENSG00000214944	ARHGEF28	protein_coding	Rho guanine nucleotide exchange factor 28 [Source:HGNC Symbol;Acc:HGNC:30322]	x
ENSG00000215187	FAM166B	protein_coding	family with sequence similarity 166 member B [Source:HGNC Symbol;Acc:HGNC:34242]	x
ENSG00000215218	UBE2QL1	protein_coding	ubiquitin conjugating enzyme E2 Q family like 1 [Source:HGNC Symbol;Acc:HGNC:37269]	x
ENSG00000215424	MCM3AP-AS1	lncRNA	MCM3AP antisense RNA 1 [Source:HGNC Symbol;Acc:HGNC:16417]	x	x
ENSG00000215644	GCGR	protein_coding	glucagon receptor [Source:HGNC Symbol;Acc:HGNC:4192]	x
ENSG00000217707	SERPINB8P1	unprocessed_pseudogene	serpin family B member 8 pseudogene 1 [Source:HGNC Symbol;Acc:HGNC:8953]	x
ENSG00000218358	RAET1K	transcribed_unprocessed_pseudogene	retinoic acid early transcript 1K pseudogene [Source:HGNC Symbol;Acc:HGNC:16797]	x
ENSG00000221914	PPP2R2A	protein_coding	protein phosphatase 2 regulatory subunit Balpha [Source:HGNC Symbol;Acc:HGNC:9304]	x
ENSG00000222019	URAHP	transcribed_unprocessed_pseudogene	urate (hydroxyiso-) hydrolase, pseudogene [Source:HGNC Symbol;Acc:HGNC:43695]	x	x
ENSG00000223437	TMSB4XP3	processed_pseudogene	TMSB4X pseudogene 3 [Source:HGNC Symbol;Acc:HGNC:38587]	x
ENSG00000223508	RPL23AP53	transcribed_processed_pseudogene	ribosomal protein L23a pseudogene 53 [Source:HGNC Symbol;Acc:HGNC:35921]	x
ENSG00000223658	C1GALT1C1L	protein_coding	C1GALT1 specific chaperone 1 like [Source:HGNC Symbol;Acc:HGNC:51617]	x
ENSG00000223791	UBE2E1-AS1	lncRNA	UBE2E1 antisense RNA 1 [Source:HGNC Symbol;Acc:HGNC:40598]	x
ENSG00000224003	YES1P1	processed_pseudogene	YES1 pseudogene 1 [Source:HGNC Symbol;Acc:HGNC:12842]	x
ENSG00000224189	HAGLR	lncRNA	HOXD antisense growth-associated long non-coding RNA [Source:HGNC Symbol;Acc:HGNC:43755]	x
ENSG00000224209	LINC00466	lncRNA	long intergenic non-protein coding RNA 466 [Source:HGNC Symbol;Acc:HGNC:27294]	x
ENSG00000224418	STK24-AS1	lncRNA	STK24 antisense RNA 1 [Source:HGNC Symbol;Acc:HGNC:39935]	x
ENSG00000224729	PCOLCE-AS1	lncRNA	PCOLCE antisense RNA 1 [Source:HGNC Symbol;Acc:HGNC:40430]	x	x
ENSG00000224812	TMEM72-AS1	lncRNA	TMEM72 antisense RNA 1 [Source:HGNC Symbol;Acc:HGNC:27349]	x
ENSG00000224846	NQO2-AS1	lncRNA	NQO2 antisense RNA 1 [Source:HGNC Symbol;Acc:HGNC:40407]	x
ENSG00000224940	PRRT4	protein_coding	proline rich transmembrane protein 4 [Source:HGNC Symbol;Acc:HGNC:37280]	x	x
ENSG00000224965	LINC02586	lncRNA	long intergenic non-protein coding RNA 2586 [Source:HGNC Symbol;Acc:HGNC:39958]	x
ENSG00000224977	LINC02776	lncRNA	long intergenic non-protein coding RNA 2776 [Source:HGNC Symbol;Acc:HGNC:54295]	x
ENSG00000225039	LINC01058	lncRNA	long intergenic non-protein coding RNA 1058 [Source:HGNC Symbol;Acc:HGNC:49061]	x
ENSG00000225198	SSXP3	unprocessed_pseudogene	SSX family pseudogene 3 [Source:HGNC Symbol;Acc:HGNC:30640]	x
ENSG00000225246	RPS2P1	processed_pseudogene	ribosomal protein S2 pseudogene 1 [Source:HGNC Symbol;Acc:HGNC:16580]	x
ENSG00000225463	ZNF70P1	processed_pseudogene	zinc finger protein 70 pseudogene 1 [Source:HGNC Symbol;Acc:HGNC:13846]	x
ENSG00000225675	LINC01771	lncRNA	long intergenic non-protein coding RNA 1771 [Source:HGNC Symbol;Acc:HGNC:52561]	x
ENSG00000225880	LINC00115	lncRNA	long intergenic non-protein coding RNA 115 [Source:HGNC Symbol;Acc:HGNC:26211]	x
ENSG00000225950	NTF4	protein_coding	neurotrophin 4 [Source:HGNC Symbol;Acc:HGNC:8024]	x
ENSG00000226137	BAIAP2-DT	lncRNA	BAIAP2 divergent transcript [Source:HGNC Symbol;Acc:HGNC:44342]	x
ENSG00000226479	TMEM185B	protein_coding	transmembrane protein 185B [Source:HGNC Symbol;Acc:HGNC:18896]	x
ENSG00000226508	LINC01918	lncRNA	long intergenic non-protein coding RNA 1918 [Source:HGNC Symbol;Acc:HGNC:52737]	x
ENSG00000226581	LINC02848	lncRNA	long intergenic non-protein coding RNA 2848 [Source:HGNC Symbol;Acc:HGNC:54384]	x
ENSG00000226725	PABPC1L2B-AS1	lncRNA	PABPC1L2B antisense RNA 1 (head to head) [Source:HGNC Symbol;Acc:HGNC:50345]	x
ENSG00000226777	FAM30A	lncRNA	family with sequence similarity 30 member A [Source:HGNC Symbol;Acc:HGNC:19955]	x
ENSG00000227533	SLC2A1-AS1	lncRNA	SLC2A1 antisense RNA 1 [Source:HGNC Symbol;Acc:HGNC:44187]	x
ENSG00000228526	MIR34AHG	lncRNA	MIR34A host gene [Source:HGNC Symbol;Acc:HGNC:51913]	x
ENSG00000228594	FNDC10	protein_coding	fibronectin type III domain containing 10 [Source:HGNC Symbol;Acc:HGNC:42951]	x
ENSG00000228649	SNHG26	lncRNA	small nucleolar RNA host gene 26 [Source:HGNC Symbol;Acc:HGNC:53131]	x
ENSG00000228716	DHFR	protein_coding	dihydrofolate reductase [Source:HGNC Symbol;Acc:HGNC:2861]	x
ENSG00000229348	HYI-AS1	lncRNA	HYI antisense RNA 1 [Source:HGNC Symbol;Acc:HGNC:41173]	x
ENSG00000229356	LRRC3-DT	lncRNA	LRRC3 divergent transcript [Source:HGNC Symbol;Acc:HGNC:43636]	x
ENSG00000229536	LINC02572	lncRNA	long intergenic non-protein coding RNA 2572 [Source:HGNC Symbol;Acc:HGNC:53634]	x	x
ENSG00000229544	NKX1-2	protein_coding	NK1 homeobox 2 [Source:HGNC Symbol;Acc:HGNC:31652]	x
ENSG00000229572	EIF4BP4	processed_pseudogene	eukaryotic translation initiation factor 4B pseudogene 4 [Source:HGNC Symbol;Acc:HGNC:37937]	x
ENSG00000229647	MYOSLID	lncRNA	myocardin-induced smooth muscle lncRNA, inducer of differentiation [Source:HGNC Symbol;Acc:HGNC:51821]	x
ENSG00000229891	LINC01315	lncRNA	long intergenic non-protein coding RNA 1315 [Source:HGNC Symbol;Acc:HGNC:50513]	x
ENSG00000230102	LINC02028	lncRNA	long intergenic non-protein coding RNA 2028 [Source:HGNC Symbol;Acc:HGNC:27718]	x
ENSG00000230590	FTX	lncRNA	FTX transcript, XIST regulator [Source:HGNC Symbol;Acc:HGNC:37190]	x
ENSG00000230701	FBXW4P1	processed_pseudogene	F-box and WD repeat domain containing 4 pseudogene 1 [Source:HGNC Symbol;Acc:HGNC:13609]	x	x
ENSG00000230712	GGTLC4P	unprocessed_pseudogene	gamma-glutamyltransferase light chain 4 pseudogene [Source:HGNC Symbol;Acc:HGNC:33428]	x
ENSG00000230866	LINC02558	lncRNA	long intergenic non-protein coding RNA 2558 [Source:HGNC Symbol;Acc:HGNC:53597]	x
ENSG00000231160	KLF3-AS1	lncRNA	KLF3 antisense RNA 1 [Source:HGNC Symbol;Acc:HGNC:25796]	x
ENSG00000231441	DST-AS1	lncRNA	DST antisense RNA 1 [Source:HGNC Symbol;Acc:HGNC:40098]	x
ENSG00000231470	HMGB3P2	processed_pseudogene	high mobility group box 3 pseudogene 2 [Source:HGNC Symbol;Acc:HGNC:16574]	x
ENSG00000231711	LINC00899	lncRNA	long intergenic non-protein coding RNA 899 [Source:HGNC Symbol;Acc:HGNC:48583]	x
ENSG00000231789	PIK3CD-AS2	lncRNA	PIK3CD antisense RNA 2 [Source:HGNC Symbol;Acc:HGNC:51334]	x
ENSG00000231871	IPO9-AS1	lncRNA	IPO9 antisense RNA 1 [Source:HGNC Symbol;Acc:HGNC:40892]	x
ENSG00000231920	NEBL-AS1	lncRNA	NEBL antisense RNA 1 [Source:HGNC Symbol;Acc:HGNC:44899]	x
ENSG00000231989	PPP1R2B	protein_coding	PPP1R2 family member B [Source:HGNC Symbol;Acc:HGNC:16318]	x	x
ENSG00000231993	EP300-AS1	lncRNA	EP300 antisense RNA 1 [Source:HGNC Symbol;Acc:HGNC:50504]	x
ENSG00000232258	TMEM114	protein_coding	transmembrane protein 114 [Source:HGNC Symbol;Acc:HGNC:33227]	x
ENSG00000232650	LINC01780	lncRNA	long intergenic non-protein coding RNA 1780 [Source:HGNC Symbol;Acc:HGNC:52570]	x
ENSG00000232818	RPS2P32	processed_pseudogene	ribosomal protein S2 pseudogene 32 [Source:HGNC Symbol;Acc:HGNC:30518]	x
ENSG00000233480	LINC01683	lncRNA	long intergenic non-protein coding RNA 1683 [Source:HGNC Symbol;Acc:HGNC:52471]	x
ENSG00000233593	LINC02609	lncRNA	long intergenic non-protein coding RNA 2609 [Source:HGNC Symbol;Acc:HGNC:27140]	x
ENSG00000234025	RBPMS2P1	processed_pseudogene	RBPMS2 pseudogene 1 [Source:HGNC Symbol;Acc:HGNC:50509]	x
ENSG00000234171	RNASEH1-AS1	lncRNA	RNASEH1 antisense RNA 1 [Source:HGNC Symbol;Acc:HGNC:49289]	x
ENSG00000234336	JAZF1-AS1	lncRNA	JAZF1 antisense RNA 1 [Source:HGNC Symbol;Acc:HGNC:41218]	x	x
ENSG00000234696	GPR50-AS1	lncRNA	GPR50 antisense RNA 1 [Source:HGNC Symbol;Acc:HGNC:40259]	x
ENSG00000235026	DPP10-AS1	lncRNA	DPP10 antisense RNA 1 [Source:HGNC Symbol;Acc:HGNC:40941]	x
ENSG00000235101	SETP9	transcribed_processed_pseudogene	SET pseudogene 9 [Source:HGNC Symbol;Acc:HGNC:42928]	x
ENSG00000235257	ITGA9-AS1	lncRNA	ITGA9 antisense RNA 1 [Source:HGNC Symbol;Acc:HGNC:49668]	x	x
ENSG00000235338	DUSP5P2	processed_pseudogene	dual specificity phosphatase 5 pseudogene 2 [Source:HGNC Symbol;Acc:HGNC:44482]	x
ENSG00000235488	JARID2-AS1	lncRNA	JARID2 antisense RNA 1 [Source:HGNC Symbol;Acc:HGNC:40314]	x
ENSG00000235665	LINC00298	lncRNA	long intergenic non-protein coding RNA 298 [Source:HGNC Symbol;Acc:HGNC:49257]	x
ENSG00000235759	ARHGAP42P3	processed_pseudogene	ARHGAP42 pseudogene 3 [Source:HGNC Symbol;Acc:HGNC:19327]	x
ENSG00000235885	LINC01828	lncRNA	long intergenic non-protein coding RNA 1828 [Source:HGNC Symbol;Acc:HGNC:52634]	x
ENSG00000236051	MYCBP2-AS1	lncRNA	MYCBP2 antisense RNA 1 [Source:HGNC Symbol;Acc:HGNC:41023]	x	x
ENSG00000236130	PTCSC2	lncRNA	papillary thyroid carcinoma susceptibility candidate 2 [Source:HGNC Symbol;Acc:HGNC:44086]	x
ENSG00000236279	CLEC2L	protein_coding	C-type lectin domain family 2 member L [Source:HGNC Symbol;Acc:HGNC:21969]	x	x
ENSG00000236609	ZNF853	protein_coding	zinc finger protein 853 [Source:HGNC Symbol;Acc:HGNC:21767]	x
ENSG00000236810	ELOA-AS1	lncRNA	ELOA antisense RNA 1 [Source:HGNC Symbol;Acc:HGNC:50582]	x
ENSG00000237149	ZNF503-AS2	lncRNA	ZNF503 antisense RNA 2 [Source:HGNC Symbol;Acc:HGNC:23525]	x
ENSG00000237441	RGL2	protein_coding	ral guanine nucleotide dissociation stimulator like 2 [Source:HGNC Symbol;Acc:HGNC:9769]	x	x
ENSG00000237515	SHISA9	protein_coding	shisa family member 9 [Source:HGNC Symbol;Acc:HGNC:37231]	x	x
ENSG00000237517	DGCR5	transcribed_unprocessed_pseudogene	DiGeorge syndrome critical region gene 5 [Source:HGNC Symbol;Acc:HGNC:16757]	x
ENSG00000237751	LINC01143	lncRNA	long intergenic non-protein coding RNA 1143 [Source:HGNC Symbol;Acc:HGNC:49458]	x
ENSG00000237786	GFOD1-AS1	lncRNA	GFOD1 antisense RNA 1 [Source:HGNC Symbol;Acc:HGNC:40956]	x
ENSG00000237819	CDK6-AS1	lncRNA	CDK6 antisense RNA 1 [Source:HGNC Symbol;Acc:HGNC:40141]	x
ENSG00000237886	NALT1	lncRNA	NOTCH1 associated lncRNA in T cell acute lymphoblastic leukemia 1 [Source:HGNC Symbol;Acc:HGNC:51192]	x
ENSG00000237980	LINC02773	lncRNA	long intergenic non-protein coding RNA 2773 [Source:HGNC Symbol;Acc:HGNC:54293]	x
ENSG00000239035	SNORD13D	snoRNA	small nucleolar RNA, C/D box 13D [Source:HGNC Symbol;Acc:HGNC:52253]	x	x
ENSG00000240694	PNMA2	protein_coding	PNMA family member 2 [Source:HGNC Symbol;Acc:HGNC:9159]	x
ENSG00000240771	ARHGEF25	protein_coding	Rho guanine nucleotide exchange factor 25 [Source:HGNC Symbol;Acc:HGNC:30275]	x
ENSG00000241058	NSUN6	protein_coding	NOP2/Sun RNA methyltransferase 6 [Source:HGNC Symbol;Acc:HGNC:23529]	x
ENSG00000241316	SUCLG2-AS1	lncRNA	SUCLG2 antisense RNA 1 (head to head) [Source:HGNC Symbol;Acc:HGNC:49643]	x
ENSG00000241484	ARHGAP8	protein_coding	Rho GTPase activating protein 8 [Source:HGNC Symbol;Acc:HGNC:677]	x
ENSG00000241549	GUSBP2	transcribed_unprocessed_pseudogene	GUSB pseudogene 2 [Source:HGNC Symbol;Acc:HGNC:18792]	x
ENSG00000241627	UBQLN4P1	processed_pseudogene	ubiquilin 4 pseudogene 1 [Source:HGNC Symbol;Acc:HGNC:31133]	x
ENSG00000241839	PLEKHO2	protein_coding	pleckstrin homology domain containing O2 [Source:HGNC Symbol;Acc:HGNC:30026]	x	x
ENSG00000241852	C8orf58	protein_coding	chromosome 8 open reading frame 58 [Source:HGNC Symbol;Acc:HGNC:32233]	x	x
ENSG00000242265	PEG10	protein_coding	paternally expressed 10 [Source:HGNC Symbol;Acc:HGNC:14005]	x
ENSG00000242352	FAM91A3P	transcribed_processed_pseudogene	family with sequence similarity 91 member A3, pseudogene [Source:HGNC Symbol;Acc:HGNC:32273]	x
ENSG00000242797	GLYCTK-AS1	lncRNA	GLYCTK antisense RNA 1 [Source:HGNC Symbol;Acc:HGNC:41043]	x
ENSG00000243789	JMJD7	protein_coding	jumonji domain containing 7 [Source:HGNC Symbol;Acc:HGNC:34397]	x
ENSG00000244588	RAD21L1	protein_coding	RAD21 cohesin complex component like 1 [Source:HGNC Symbol;Acc:HGNC:16271]	x	x
ENSG00000244694	PTCHD4	protein_coding	patched domain containing 4 [Source:HGNC Symbol;Acc:HGNC:21345]	x
ENSG00000244968	LIFR-AS1	lncRNA	LIFR antisense RNA 1 [Source:HGNC Symbol;Acc:HGNC:43600]	x	x
ENSG00000245248	USP2-AS1	lncRNA	USP2 antisense RNA 1 (head to head) [Source:HGNC Symbol;Acc:HGNC:48673]	x
ENSG00000245468	LINC02447	lncRNA	long intergenic non-protein coding RNA 2447 [Source:HGNC Symbol;Acc:HGNC:53379]	x
ENSG00000246523	FZD4-DT	lncRNA	FZD4 divergent transcript [Source:HGNC Symbol;Acc:HGNC:54219]	x	x
ENSG00000246985	SOCS2-AS1	lncRNA	SOCS2 antisense RNA 1 [Source:HGNC Symbol;Acc:HGNC:27054]	x	x
ENSG00000247317	LY6E-DT	lncRNA	LY6E divergent transcript [Source:HGNC Symbol;Acc:HGNC:53728]	x
ENSG00000248278	SUMO2P17	transcribed_processed_pseudogene	SUMO2 pseudogene 17 [Source:HGNC Symbol;Acc:HGNC:49358]	x
ENSG00000248332	TUB-AS1	lncRNA	TUB antisense RNA 1 [Source:HGNC Symbol;Acc:HGNC:51120]	x
ENSG00000248405	PRR5-ARHGAP8	protein_coding	PRR5-ARHGAP8 readthrough [Source:HGNC Symbol;Acc:HGNC:34512]	x	x
ENSG00000248866	USP46-DT	lncRNA	USP46 divergent transcript [Source:HGNC Symbol;Acc:HGNC:43991]	x	x
ENSG00000248871	TNFSF12-TNFSF13	protein_coding	TNFSF12-TNFSF13 readthrough [Source:HGNC Symbol;Acc:HGNC:33537]	x	x
ENSG00000249693	THEGL	protein_coding	theg spermatid protein like [Source:HGNC Symbol;Acc:HGNC:43771]	x
ENSG00000249700	SRD5A3-AS1	lncRNA	SRD5A3 antisense RNA 1 [Source:HGNC Symbol;Acc:HGNC:44138]	x
ENSG00000249853	HS3ST5	protein_coding	heparan sulfate-glucosamine 3-sulfotransferase 5 [Source:HGNC Symbol;Acc:HGNC:19419]	x
ENSG00000249896	LINC02495	transcribed_unprocessed_pseudogene	long intergenic non-protein coding RNA 2495 [Source:HGNC Symbol;Acc:HGNC:27728]	x
ENSG00000249936	RAC1P2	processed_pseudogene	Rac family small GTPase 1 pseudogene 2 [Source:HGNC Symbol;Acc:HGNC:31414]	x
ENSG00000249992	TMEM158	protein_coding	transmembrane protein 158 [Source:HGNC Symbol;Acc:HGNC:30293]	x
ENSG00000250107	CACNA1G-AS1	lncRNA	CACNA1G antisense RNA 1 [Source:HGNC Symbol;Acc:HGNC:27377]	x
ENSG00000250261	CCDC74BP1	unprocessed_pseudogene	coiled-coil domain containing 74B pseudogene 1 [Source:HGNC Symbol;Acc:HGNC:51917]	x
ENSG00000250786	SNHG18	lncRNA	small nucleolar RNA host gene 18 [Source:HGNC Symbol;Acc:HGNC:49007]	x
ENSG00000251015	SLC25A30-AS1	lncRNA	SLC25A30 antisense RNA 1 [Source:HGNC Symbol;Acc:HGNC:42795]	x
ENSG00000253250	C8orf88	protein_coding	chromosome 8 open reading frame 88 [Source:HGNC Symbol;Acc:HGNC:44672]	x	x
ENSG00000253276	CCDC71L	protein_coding	coiled-coil domain containing 71 like [Source:HGNC Symbol;Acc:HGNC:26685]	x
ENSG00000253304	TMEM200B	protein_coding	transmembrane protein 200B [Source:HGNC Symbol;Acc:HGNC:33785]	x
ENSG00000253649	PRSS51	protein_coding	serine protease 51 [Source:HGNC Symbol;Acc:HGNC:37321]	x
ENSG00000254126	CD8B2	protein_coding	CD8b2 molecule [Source:HGNC Symbol;Acc:HGNC:1708]	x	x
ENSG00000254299	LINC01944	lncRNA	long intergenic non-protein coding RNA 1944 [Source:HGNC Symbol;Acc:HGNC:52768]	x
ENSG00000254333	NDST1-AS1	lncRNA	NDST1 antisense RNA 1 [Source:HGNC Symbol;Acc:HGNC:52899]	x
ENSG00000254427	LINC02696	lncRNA	long intergenic non-protein coding RNA 2696 [Source:HGNC Symbol;Acc:HGNC:54210]	x
ENSG00000254880	PKNOX2-AS1	lncRNA	PKNOX2 antisense RNA 1 (head to head) [Source:HGNC Symbol;Acc:HGNC:50690]	x
ENSG00000255073	ZFP91-CNTF	protein_coding	ZFP91-CNTF readthrough (NMD candidate) [Source:HGNC Symbol;Acc:HGNC:33441]	x	x
ENSG00000257122	RRN3P3	transcribed_unprocessed_pseudogene	RRN3 pseudogene 3 [Source:HGNC Symbol;Acc:HGNC:37620]	x
ENSG00000257135	ODC1-DT	lncRNA	ODC1 divergent transcript [Source:HGNC Symbol;Acc:HGNC:54070]	x
ENSG00000257704	INAFM1	protein_coding	InaF motif containing 1 [Source:HGNC Symbol;Acc:HGNC:27406]	x
ENSG00000257913	DDN-AS1	lncRNA	DDN and PRKAG1 antisense RNA 1 [Source:HGNC Symbol;Acc:HGNC:53464]	x
ENSG00000257949	TEN1	protein_coding	TEN1 subunit of CST complex [Source:HGNC Symbol;Acc:HGNC:37242]	x
ENSG00000258080	ARHGAP42P4	processed_pseudogene	ARHGAP42 pseudogene 4 [Source:HGNC Symbol;Acc:HGNC:43941]	x
ENSG00000258233	ARHGAP42P5	processed_pseudogene	ARHGAP42 pseudogene 5 [Source:HGNC Symbol;Acc:HGNC:43942]	x
ENSG00000258584	FAM181A-AS1	lncRNA	FAM181A antisense RNA 1 [Source:HGNC Symbol;Acc:HGNC:20133]	x
ENSG00000258643	BCL2L2-PABPN1	protein_coding	BCL2L2-PABPN1 readthrough [Source:HGNC Symbol;Acc:HGNC:42959]	x
ENSG00000258777	HIF1A-AS1	lncRNA	HIF1A antisense RNA 1 [Source:HGNC Symbol;Acc:HGNC:43014]	x
ENSG00000258920	FOXN3-AS1	lncRNA	FOXN3 antisense RNA 1 [Source:HGNC Symbol;Acc:HGNC:44290]	x
ENSG00000259024	TVP23C-CDRT4	protein_coding	TVP23C-CDRT4 readthrough [Source:HGNC Symbol;Acc:HGNC:42961]	x
ENSG00000259207	ITGB3	protein_coding	integrin subunit beta 3 [Source:HGNC Symbol;Acc:HGNC:6156]	x
ENSG00000259236	GOLGA8VP	unprocessed_pseudogene	golgin A8 family member V, pseudogene [Source:HGNC Symbol;Acc:HGNC:49920]	x
ENSG00000259399	TGIF2-RAB5IF	protein_coding	TGIF2-RAB5IF readthrough [Source:HGNC Symbol;Acc:HGNC:44664]	x
ENSG00000259424	IRAIN	lncRNA	IGF1R antisense imprinted non-protein coding RNA [Source:HGNC Symbol;Acc:HGNC:50365]	x
ENSG00000259430	CERS3-AS1	lncRNA	CERS3 antisense RNA 1 [Source:HGNC Symbol;Acc:HGNC:51431]	x
ENSG00000259687	LINC01220	lncRNA	long intergenic non-protein coding RNA 1220 [Source:HGNC Symbol;Acc:HGNC:49664]	x
ENSG00000259956	RBM15B	protein_coding	RNA binding motif protein 15B [Source:HGNC Symbol;Acc:HGNC:24303]	x
ENSG00000260032	NORAD	lncRNA	non-coding RNA activated by DNA damage [Source:HGNC Symbol;Acc:HGNC:44311]	x
ENSG00000260428	SCX	protein_coding	scleraxis bHLH transcription factor [Source:HGNC Symbol;Acc:HGNC:32322]	x
ENSG00000260442	ATP2A1-AS1	lncRNA	ATP2A1 antisense RNA 1 [Source:HGNC Symbol;Acc:HGNC:51370]	x
ENSG00000261105	LMO7-AS1	lncRNA	LMO7 antisense RNA 1 [Source:HGNC Symbol;Acc:HGNC:50277]	x
ENSG00000261186	AC093642.2	lncRNA	novel transcript	x
ENSG00000261279	ULK4P1	transcribed_unprocessed_pseudogene	ULK4 pseudogene 1 [Source:HGNC Symbol;Acc:HGNC:15775]	x	x
ENSG00000261308	FIGNL2	protein_coding	fidgetin like 2 [Source:HGNC Symbol;Acc:HGNC:13287]	x	x
ENSG00000261366	MANEA-DT	lncRNA	MANEA divergent transcript [Source:HGNC Symbol;Acc:HGNC:43732]	x
ENSG00000261373	VPS9D1-AS1	lncRNA	VPS9D1 antisense RNA 1 [Source:HGNC Symbol;Acc:HGNC:48915]	x
ENSG00000261408	TEN1-CDK3	protein_coding	TEN1-CDK3 readthrough (NMD candidate) [Source:HGNC Symbol;Acc:HGNC:44420]	x
ENSG00000261455	LINC01003	lncRNA	long intergenic non-protein coding RNA 1003 [Source:HGNC Symbol;Acc:HGNC:48957]	x	x
ENSG00000261461	UBE2MP1	processed_pseudogene	ubiquitin conjugating enzyme E2 M pseudogene 1 [Source:HGNC Symbol;Acc:HGNC:32195]	x
ENSG00000261678	SCRT1	protein_coding	scratch family transcriptional repressor 1 [Source:HGNC Symbol;Acc:HGNC:15950]	x
ENSG00000261963	CCDC92B	unitary_pseudogene	coiled-coil domain containing 92B [Source:HGNC Symbol;Acc:HGNC:52279]	x
ENSG00000262655	SPON1	protein_coding	spondin 1 [Source:HGNC Symbol;Acc:HGNC:11252]	x
ENSG00000263155	MYZAP	protein_coding	myocardial zonula adherens protein [Source:HGNC Symbol;Acc:HGNC:43444]	x
ENSG00000264278	ZNF236-DT	lncRNA	ZNF236 divergent transcript [Source:HGNC Symbol;Acc:HGNC:53779]	x	x
ENSG00000264364	DYNLL2	protein_coding	dynein light chain LC8-type 2 [Source:HGNC Symbol;Acc:HGNC:24596]	x
ENSG00000266507	MIR4479	miRNA	microRNA 4479 [Source:HGNC Symbol;Acc:HGNC:41767]	x
ENSG00000266537	SPDYE22P	unprocessed_pseudogene	speedy/RINGO cell cycle regulator family member E22, pseudogene [Source:HGNC Symbol;Acc:HGNC:51518]	x
ENSG00000266559	MIR4530	miRNA	microRNA 4530 [Source:HGNC Symbol;Acc:HGNC:41764]	x
ENSG00000266964	FXYD1	protein_coding	FXYD domain containing ion transport regulator 1 [Source:HGNC Symbol;Acc:HGNC:4025]	x
ENSG00000267019	NTF6A	unprocessed_pseudogene	neurotrophin 6 alpha (pseudogene) [Source:HGNC Symbol;Acc:HGNC:8025]	x
ENSG00000267200	MIR132	miRNA	microRNA 132 [Source:HGNC Symbol;Acc:HGNC:31516]	x
ENSG00000267432	DNAH17-AS1	lncRNA	DNAH17 antisense RNA 1 [Source:HGNC Symbol;Acc:HGNC:48594]	x
ENSG00000267534	S1PR2	protein_coding	sphingosine-1-phosphate receptor 2 [Source:HGNC Symbol;Acc:HGNC:3169]	x
ENSG00000267750	RUNDC3A-AS1	lncRNA	RUNDC3A antisense RNA 1 [Source:HGNC Symbol;Acc:HGNC:51344]	x
ENSG00000268006	PTOV1-AS1	lncRNA	PTOV1 antisense RNA 1 [Source:HGNC Symbol;Acc:HGNC:44174]	x
ENSG00000268182	SMIM17	protein_coding	small integral membrane protein 17 [Source:HGNC Symbol;Acc:HGNC:27114]	x	x
ENSG00000268307	LINC02560	lncRNA	long intergenic non-protein coding RNA 2560 [Source:HGNC Symbol;Acc:HGNC:53600]	x
ENSG00000268895	A1BG-AS1	lncRNA	A1BG antisense RNA 1 [Source:HGNC Symbol;Acc:HGNC:37133]	x
ENSG00000269113	TRABD2B	protein_coding	TraB domain containing 2B [Source:HGNC Symbol;Acc:HGNC:44200]	x	x
ENSG00000269904	MAP2K4P1	transcribed_processed_pseudogene	mitogen-activated protein kinase kinase 4 pseudogene 1 [Source:HGNC Symbol;Acc:HGNC:43837]	x
ENSG00000270816	LINC00221	lncRNA	long intergenic non-protein coding RNA 221 [Source:HGNC Symbol;Acc:HGNC:20169]	x
ENSG00000270938	RAP2CP1	transcribed_processed_pseudogene	RAP2C pseudogene 1 [Source:HGNC Symbol;Acc:HGNC:49146]	x	x
ENSG00000271605	MILR1	protein_coding	mast cell immunoglobulin like receptor 1 [Source:HGNC Symbol;Acc:HGNC:27570]	x
ENSG00000271707	ATP1B3P1	processed_pseudogene	ATPase Na+/K+ transporting subunit beta 3 pseudogene 1 [Source:HGNC Symbol;Acc:HGNC:807]	x
ENSG00000271824	SMIM32	protein_coding	small integral membrane protein 32 [Source:HGNC Symbol;Acc:HGNC:53640]	x
ENSG00000272333	KMT2B	protein_coding	lysine methyltransferase 2B [Source:HGNC Symbol;Acc:HGNC:15840]	x
ENSG00000273032	DGCR5	lncRNA	DiGeorge syndrome critical region gene 5 [Source:NCBI gene (formerly Entrezgene);Acc:26220]	x
ENSG00000273079	GRIN2B	protein_coding	glutamate ionotropic receptor NMDA type subunit 2B [Source:HGNC Symbol;Acc:HGNC:4586]	x
ENSG00000273238	TMEM271	protein_coding	transmembrane protein 271 [Source:HGNC Symbol;Acc:HGNC:53639]	x
ENSG00000273888	FRMD6-AS1	lncRNA	FRMD6 antisense RNA 1 [Source:HGNC Symbol;Acc:HGNC:20129]	x	x
ENSG00000274228	RNA5SP414	rRNA_pseudogene	RNA, 5S ribosomal pseudogene 414 [Source:HGNC Symbol;Acc:HGNC:43314]	x
ENSG00000274286	ADRA2B	protein_coding	adrenoceptor alpha 2B [Source:HGNC Symbol;Acc:HGNC:282]	x	x
ENSG00000274925	ZKSCAN2-DT	lncRNA	ZKSCAN2 divergent transcript [Source:HGNC Symbol;Acc:HGNC:53912]	x
ENSG00000275023	MLLT6	protein_coding	MLLT6, PHD finger containing [Source:HGNC Symbol;Acc:HGNC:7138]	x	x
ENSG00000275572	GRIFIN	protein_coding	galectin-related inter-fiber protein [Source:HGNC Symbol;Acc:HGNC:4577]	x
ENSG00000275669	MIR6744	miRNA	microRNA 6744 [Source:HGNC Symbol;Acc:HGNC:50051]	x
ENSG00000275832	ARHGAP23	protein_coding	Rho GTPase activating protein 23 [Source:HGNC Symbol;Acc:HGNC:29293]	x	x
ENSG00000275969	SPATA31A3	protein_coding	SPATA31 subfamily A member 3 [Source:HGNC Symbol;Acc:HGNC:32003]	x
ENSG00000275993	SIK1B	protein_coding	salt inducible kinase 1B (putative) [Source:HGNC Symbol;Acc:HGNC:52389]	x	x
ENSG00000276040	SPATA31A7	protein_coding	SPATA31 subfamily A member 7 [Source:HGNC Symbol;Acc:HGNC:32007]	x
ENSG00000276176	MIR6090	miRNA	microRNA 6090 [Source:HGNC Symbol;Acc:HGNC:50204]	x
ENSG00000276581	SPATA31A5	protein_coding	SPATA31 subfamily A member 5 [Source:HGNC Symbol;Acc:HGNC:32005]	x
ENSG00000277391	MIR6881	miRNA	microRNA 6881 [Source:HGNC Symbol;Acc:HGNC:50098]	x
ENSG00000277972	CISD3	protein_coding	CDGSH iron sulfur domain 3 [Source:HGNC Symbol;Acc:HGNC:27578]	x
ENSG00000278195	SSTR3	protein_coding	somatostatin receptor 3 [Source:HGNC Symbol;Acc:HGNC:11332]	x
ENSG00000278311	GGNBP2	protein_coding	gametogenetin binding protein 2 [Source:HGNC Symbol;Acc:HGNC:19357]	x
ENSG00000280832	GSEC	lncRNA	G-quadruplex forming sequence containing lncRNA [Source:HGNC Symbol;Acc:HGNC:48645]	x
ENSG00000281162	LINC01127	lncRNA	long intergenic non-protein coding RNA 1127 [Source:HGNC Symbol;Acc:HGNC:49292]	x
ENSG00000283441	MIR499B	miRNA	microRNA 499b [Source:HGNC Symbol;Acc:HGNC:41640]	x
ENSG00000283726	MIR5193	miRNA	microRNA 5193 [Source:HGNC Symbol;Acc:HGNC:43534]	x
ENSG00000283734	MIR4785	miRNA	microRNA 4785 [Source:HGNC Symbol;Acc:HGNC:41889]	x
ENSG00000283900	TPTEP2-CSNK1E	protein_coding	TPTEP2-CSNK1E readthrough [Source:HGNC Symbol;Acc:HGNC:53829]	x
ENSG00000284194	SCO2	protein_coding	synthesis of cytochrome C oxidase 2 [Source:HGNC Symbol;Acc:HGNC:10604]	x
ENSG00000285053	AL357556.3	protein_coding	Tubulin-specific chaperone E [Source:UniProtKB/Swiss-Prot;Acc:Q15813]	x
ENSG00000285480	H2BE1	protein_coding	H2B.E variant histone 1 [Source:HGNC Symbol;Acc:HGNC:53833]	x
ENSG00000285752	CDC42-AS1	lncRNA	CDC42 antisense RNA 1 [Source:HGNC Symbol;Acc:HGNC:54314]	x
ENSG00000286140	DERPC	protein_coding	DERPC proline and glycine rich nuclear protein [Source:HGNC Symbol;Acc:HGNC:54084]	x

[truncated: 7 more sheets: double_triple_G4_PQS list, GC_rich_BKG list, Biological Process, Molecular Function, Cellular Component, Functional Clustering, GC content]
